# Supplementary material for: Cationic and Neutral Heterometallic Ir-Group 12 Element Polyhydride Compounds: Synthesis, Structure and Reactivity
Source: Inorg Chem. 2026 Jan 1;65(2):1162–71. doi: 10.1021/acs.inorgchem.5c04368 (PMC12820928; doi:10.1021/acs.inorgchem.5c04368)
Supplement: Supplementary file 1 [file ic5c04368_si_001.xyz]

142
[4a]+ QTAIM
Ir  0.39090 -0.00452 -0.38862
H   0.51919  0.37548  1.18294
Zn -1.73944 -0.42199  0.51711
N  -1.37145  2.27434 -1.47491
N   0.01524  3.08519 -0.04405
N   0.63326 -2.95143  0.62834
N   2.54231 -2.18322  0.04342
C  -0.38174  1.89905 -0.60046
C  -2.04051  1.39488 -2.38834
C  -1.24636  0.40836 -2.99195
C   0.18494  0.23179 -2.61433
C   1.12341  1.27034 -3.20350
H   0.77934  2.30196 -3.02881
H   1.17132  1.13111 -4.30057
H   2.14573  1.17191 -2.80410
C   0.64469 -1.03672 -2.33899
H  -0.02748 -1.89739 -2.38884
H   1.70162 -1.26157 -2.49086
C  -1.80637 -0.38871 -3.98498
H  -1.18164 -1.13648 -4.48404
C  -3.13244 -0.21674 -4.34970
H  -3.56452 -0.83247 -5.14607
C  -3.91096  0.71603 -3.70280
H  -4.96566  0.81889 -3.97783
C  -3.39772  1.53826 -2.69008
C  -4.35191  2.51533 -2.00749
H  -3.81659  3.03082 -1.19178
C  -4.85875  3.55749 -3.00110
H  -4.04283  4.12191 -3.48912
H  -5.51870  4.28663 -2.50003
H  -5.44480  3.08651 -3.80925
C  -5.53387  1.78968 -1.36570
H  -6.15665  1.27636 -2.11948
H  -6.18418  2.51575 -0.84771
H  -5.20560  1.04164 -0.63060
C  -1.52333  3.65638 -1.50677
H  -2.20386  4.14916 -2.19341
C  -0.66249  4.15653 -0.61384
H  -0.45161  5.18003 -0.31712
C   1.04530  3.35468  0.94053
C   2.28625  3.80345  0.47575
C   2.62395  3.92485 -0.99706
H   1.75498  3.58049 -1.58144
C   2.89080  5.38527 -1.38908
H   2.03246  6.03795 -1.15475
H   3.09004  5.46476 -2.47181
H   3.76964  5.79384 -0.86052
C   3.80687  3.02351 -1.36747
H   4.72746  3.32794 -0.83940
H   4.01586  3.08210 -2.45032
H   3.61064  1.97188 -1.10553
C   3.22469  4.20072  1.44209
H   4.20735  4.55992  1.11847
C   2.91449  4.15762  2.78061
H   3.65811  4.47985  3.51881
C   1.67168  3.72862  3.21443
H   1.44817  3.71733  4.28452
C   0.69873  3.32534  2.29835
C  -0.68778  2.93044  2.76701
H  -1.09172  2.20293  2.03801
C  -1.61819  4.13912  2.80438
H  -1.23984  4.90130  3.50859
H  -2.62788  3.84541  3.14190
H  -1.72781  4.62066  1.81838
C  -0.67362  2.25926  4.13591
H   0.05420  1.43338  4.18392
H  -1.67013  1.84867  4.37268
H  -0.43169  2.97400  4.94217
C  -3.56216 -0.29158  1.16168
C  -3.89998  0.64733  2.11703
H  -3.13222  1.30130  2.55117
C  -5.21404  0.80540  2.56276
H  -5.43927  1.56084  3.32466
C  -6.21230  0.01544  2.04835
H  -7.24530  0.13742  2.39448
C  -5.90885 -0.91529  1.09291
H  -6.69834 -1.54619  0.66659
C  -4.60192 -1.07475  0.65632
H  -4.39755 -1.83016 -0.11118
C   1.22684 -1.82282  0.16013
C  -0.73852 -3.17786  1.02236
C  -1.58772 -3.84104  0.12500
C  -1.17939 -4.20343 -1.28808
H  -0.19989 -3.73523 -1.49074
C  -2.18285 -3.65534 -2.30757
H  -3.17704 -4.12123 -2.19254
H  -1.84563 -3.86986 -3.33709
H  -2.31215 -2.56396 -2.21278
C  -0.99614 -5.71829 -1.43386
H  -0.23991 -6.10943 -0.73236
H  -0.67076 -5.97476 -2.45706
H  -1.93914 -6.25876 -1.23973
C  -2.84775 -4.22681  0.60257
H  -3.53136 -4.75823 -0.06822
C  -3.22832 -3.95798  1.89200
H  -4.21789 -4.26983  2.24363
C  -2.37836 -3.30310  2.75339
H  -2.70494 -3.09615  3.77565
C  -1.10224 -2.89830  2.34451
C  -0.16048 -2.23733  3.32801
H   0.52544 -1.58348  2.75852
C   0.66146 -3.27690  4.07329
H   0.00479 -3.96347  4.63711
H   1.33531 -2.79189  4.80143
H   1.28757 -3.88920  3.40363
C  -0.89623 -1.37410  4.33937
H  -1.59006 -0.66231  3.86175
H  -0.17397 -0.79665  4.94063
H  -1.47927 -1.98090  5.05434
C   1.55113 -3.98902  0.78441
H   1.24617 -4.96726  1.14430
C   2.74136 -3.50285  0.42817
H   3.72985 -3.95277  0.42473
C   3.65654 -1.30987 -0.25865
C   4.13618 -0.49558  0.77295
C   3.57629 -0.57087  2.18430
H   2.62096 -1.11969  2.15661
C   3.31250  0.78246  2.79931
H   4.23859  1.36824  2.93257
H   2.86460  0.66695  3.80185
H   2.62066  1.37838  2.18607
C   4.54202 -1.34195  3.09124
H   4.74867 -2.36160  2.72133
H   4.12655 -1.43242  4.10993
H   5.51108 -0.81849  3.17238
C   5.23951  0.30623  0.51174
H   5.63563  0.95186  1.30202
C   5.84233  0.27977 -0.72185
H   6.71119  0.91769 -0.91990
C   5.39227 -0.57445 -1.70687
H   5.91775 -0.61196 -2.66656
C   4.29053 -1.41424 -1.49806
C   3.89906 -2.43511 -2.54233
H   2.89309 -2.82026 -2.29676
C   4.86048 -3.63367 -2.50223
H   5.89118 -3.31885 -2.74189
H   4.56149 -4.39680 -3.24155
H   4.88818 -4.11829 -1.51233
C   3.86044 -1.85284 -3.95802
H   3.22473 -0.95435 -4.02901
H   3.47085 -2.60126 -4.66933
H   4.86775 -1.57237 -4.31061

138
[4c]+ QTAIM
N  -1.93676  2.31701 -0.97046
N  -0.25230  3.09520  0.10828
N   2.34647 -2.05957 -0.34848
N   0.55920 -2.94548  0.41121
C  -0.75522  1.92798 -0.36084
C  -1.04853  4.17748 -0.24947
H  -0.77839  5.19310  0.02415
C  -2.08419  3.69036 -0.92809
H  -2.90918  4.20070 -1.41198
C  -2.81389  1.43780 -1.68655
C  -4.20111  1.56746 -1.59312
C  -6.06698  1.95760  0.07616
H  -6.87225  1.58442 -0.57896
H  -5.73367  1.12293  0.71057
H  -6.52055  2.72011  0.73273
C  -4.91768  2.57489 -0.71482
H  -4.19944  2.98469  0.01722
C  -5.46039  3.71924 -1.57479
H  -6.24287  3.34737 -2.25938
H  -5.91642  4.50463 -0.94752
H  -4.69603  4.19658 -2.21292
C  -4.94407  0.69512 -2.38022
H  -6.03621  0.77292 -2.35085
C  -4.37566 -0.24472 -3.18956
H  -5.00678 -0.89823 -3.80083
C  -3.00503 -0.37627 -3.22440
H  -2.53344 -1.12670 -3.86713
C  -2.20003  0.46677 -2.46886
C  -0.67340  0.32620 -2.53123
C  -0.12644 -0.87641 -2.41811
H   0.86936 -1.05862 -2.83503
H  -0.74071 -1.77572 -2.31577
C  -0.01442  1.42524 -3.28190
H   1.08419  1.38346 -3.19909
H  -0.26819  1.33549 -4.35636
H  -0.34159  2.42902 -2.96862
C   0.94428  3.34462  0.88335
C   0.83018  3.40728  2.24940
C  -0.46067  3.07917  2.98774
H  -1.15865  2.62554  2.26097
C  -1.10706  4.31667  3.55338
H  -1.34438  5.06332  2.77524
H  -2.05017  4.06763  4.07105
H  -0.45115  4.81339  4.29075
C  -0.23162  2.06281  4.08942
H   0.38401  2.47548  4.90864
H  -1.19177  1.75224  4.53707
H   0.27800  1.16363  3.71022
C   1.94763  3.82783  2.95643
H   1.88523  3.89754  4.04835
C   3.11398  4.18006  2.32773
H   3.97449  4.52424  2.91084
C   3.19152  4.09982  0.95927
H   4.12095  4.38834  0.45509
C   2.10627  3.69136  0.18022
C   2.19817  3.70601 -1.31883
H   1.20478  3.45465 -1.72676
C   3.17869  2.66085 -1.81443
H   2.90710  1.64734 -1.47313
H   3.22401  2.65569 -2.91819
H   4.19976  2.86370 -1.44910
C   2.57993  5.07998 -1.86123
H   3.59302  5.37994 -1.54130
H   2.57601  5.07256 -2.96487
H   1.88304  5.86822 -1.52806
C  -3.45663 -0.38545  1.96701
H  -3.21676 -0.71929  2.99245
H  -3.70456  0.69168  2.03608
C  -4.62340 -1.18402  1.39225
H  -4.41851 -2.26543  1.40279
H  -5.55273 -1.02659  1.97476
H  -4.84823 -0.91048  0.34673
C   1.03931 -1.76760 -0.06357
C  -0.70205 -3.24605  1.06564
C  -1.69874 -3.90542  0.31854
C  -1.60140 -4.16460 -1.15034
H  -0.74867 -3.58406 -1.54556
C  -1.31421 -5.63251 -1.41643
H  -2.12841 -6.27559 -1.03828
H  -1.21801 -5.82443 -2.49938
H  -0.37984 -5.96916 -0.93553
C  -2.85915 -3.72703 -1.88878
H  -3.10835 -2.67045 -1.69643
H  -2.72971 -3.85411 -2.97800
H  -3.73520 -4.33369 -1.60130
C  -2.79145 -4.39036  1.03201
H  -3.58404 -4.91819  0.49084
C  -2.88922 -4.24724  2.39068
H  -3.75565 -4.65445  2.92301
C  -1.89640 -3.60043  3.08891
H  -1.97971 -3.49858  4.17506
C  -0.77756 -3.09790  2.44413
C   0.32301 -2.46500  3.26693
H   0.95904 -1.86888  2.58952
C  -0.20833 -1.52771  4.33996
H  -0.73273 -2.07314  5.14429
H   0.62509 -0.98738  4.81963
H  -0.90837 -0.77990  3.93402
C   1.17989 -3.53387  3.92203
H   1.65411 -4.20666  3.18796
H   1.98717 -3.07736  4.52105
H   0.57672 -4.15953  4.60394
C   1.52924 -3.93704  0.40493
H   1.31738 -4.94311  0.75413
C   2.64265 -3.37553 -0.06520
H   3.64086 -3.77786 -0.21154
C   3.42925 -1.14829 -0.70462
C   3.89987 -1.15456 -2.01059
C   5.02869 -0.36289 -2.26676
H   5.43299 -0.32642 -3.28347
C   5.64575  0.33406 -1.27117
H   6.53572  0.93209 -1.49836
C   5.18344  0.26849  0.02563
H   5.71272  0.80341  0.82066
C   4.05840 -0.48889  0.34247
C   3.64361 -0.63008  1.80184
H   2.67366 -1.15402  1.82952
C   4.64879 -1.46764  2.57378
H   5.64236 -0.98536  2.59637
H   4.32398 -1.59768  3.62090
H   4.78270 -2.47317  2.13841
C   3.44579  0.71188  2.47783
H   2.70011  1.32396  1.94902
H   3.09740  0.57015  3.51602
H   4.38323  1.29210  2.53286
C   3.30537 -2.01139 -3.11635
H   2.31581 -2.36773 -2.77913
C   4.17827 -3.25279 -3.34277
H   4.27649 -3.86780 -2.43340
H   3.74888 -3.89238 -4.13355
H   5.19624 -2.96649 -3.66003
C   3.13358 -1.24522 -4.41100
H   4.10322 -0.96089 -4.85449
H   2.61335 -1.86455 -5.16236
H   2.55089 -0.31767 -4.27768
H   0.54020  0.38961  1.10341
Ir  0.06711  0.04913 -0.40554
Zn -1.82068 -0.46179  0.92599

135
[8]+ QTAIM
Ir  0.11862  0.08349 -0.41030
Cd -2.15269 -0.53098  0.80827
N  -1.82239  2.38476 -1.02779
N  -0.13626  3.13572  0.06257
N   0.45781 -2.91831  0.47010
N   2.29821 -2.15116 -0.31647
C  -0.66333  1.98253 -0.41034
C  -2.71208  1.50720 -1.72625
C  -2.12104  0.50239 -2.50038
C  -0.62572  0.35573 -2.53873
C  -0.08271 -0.92014 -2.44266
H  -0.72681 -1.79522 -2.33161
H   0.90660 -1.11067 -2.86588
C   0.07313  1.41478 -3.32772
H  -0.21499  2.43719 -3.03552
H  -0.19075  1.30814 -4.39786
H   1.16919  1.33236 -3.24639
C  -2.93969 -0.33466 -3.23968
H  -2.48613 -1.10298 -3.87322
C  -4.30973 -0.17386 -3.19879
H  -4.95116 -0.82523 -3.80263
C  -4.87679  0.79070 -2.40440
H  -5.96617  0.88801 -2.37085
C  -4.09546  1.65523 -1.62477
C  -4.79640  2.67516 -0.73801
H  -4.05904  3.08139 -0.02254
C  -5.93002  2.06963  0.08265
H  -6.76666  1.72898 -0.55114
H  -6.34177  2.82859  0.76992
H  -5.59507  1.21281  0.68634
C  -5.34959  3.83164 -1.57882
H  -4.59388  4.31177 -2.22477
H  -5.78907  4.61171 -0.93384
H  -6.14689  3.47139 -2.25247
C  -1.95390  3.76786 -1.00305
H  -2.76614  4.28624 -1.49916
C  -0.89957  4.23915 -0.31201
H  -0.60696  5.25004 -0.04444
C   1.07722  3.36112  0.83770
C   0.95205  3.50355  2.21275
C  -0.33969  3.29935  2.94790
H  -1.09209  2.91058  2.23919
C  -0.16945  2.24393  4.06216
H   0.24744  1.30950  3.65751
H  -1.14179  2.02004  4.53413
H   0.50635  2.60270  4.85767
C   2.11510  3.88739  2.90321
H   2.06643  4.01899  3.98944
C   3.29180  4.08898  2.25119
H   4.17768  4.39286  2.82125
C   3.38513  3.96190  0.87732
H   4.33442  4.16424  0.37151
C   2.26850  3.58147  0.12801
C   2.38331  3.57551 -1.39060
H   1.38567  3.34284 -1.80076
C   3.33462  2.52247 -1.85387
H   4.35902  2.70522 -1.48521
H   3.39484  2.49752 -2.95709
H   3.04666  1.51484 -1.50627
C   2.80045  4.93975 -1.97274
H   2.11853  5.75101 -1.66618
H   2.79973  4.89309 -3.07492
H   3.81863  5.22270 -1.65397
C   1.00551 -1.76681 -0.04747
C  -0.81793 -3.15346  1.12331
C  -0.89620 -2.96458  2.51600
C   0.23563 -2.37730  3.32304
H   0.90695 -1.83319  2.63731
C  -0.28061 -1.36867  4.36719
H  -0.94519 -0.61287  3.91839
H   0.56679 -0.84290  4.83781
H  -0.83654 -1.86801  5.17925
C   1.02800 -3.46187  4.03773
H   0.38319 -4.03044  4.73087
H   1.84514 -3.01907  4.63293
H   1.48184 -4.18394  3.33824
C  -2.06258 -3.39220  3.16097
H  -2.14710 -3.26245  4.24403
C  -3.09292 -3.99116  2.46660
H  -3.98782 -4.33075  2.99888
C  -0.85449  4.60382  3.52913
H  -0.13923  5.03307  4.25240
H  -1.80825  4.44865  4.06317
H  -1.02902  5.36615  2.75006
C  -2.99298 -4.16662  1.10266
H  -3.81043 -4.64984  0.55884
C  -1.85254 -3.76541  0.40070
C  -1.74517 -4.06437 -1.07603
H  -0.87161 -3.52270 -1.47564
C  -1.49513 -5.56695 -1.27896
H  -0.57489 -5.90542 -0.77400
H  -1.39501 -5.80491 -2.35215
H  -2.33301 -6.16494 -0.88067
C  -2.99145 -3.62789 -1.84629
H  -3.88112 -4.20965 -1.55073
H  -2.84960 -3.79313 -2.92855
H  -3.22212 -2.56069 -1.69370
C   1.38366 -3.95845  0.49978
H   1.12111 -4.94067  0.88127
C   2.53009 -3.46969  0.01681
H   3.50747 -3.92516 -0.11129
C   3.42782 -1.32463 -0.67531
C   4.08716 -0.65142  0.36566
C   3.64934 -0.73291  1.81217
H   2.66544 -1.22777  1.85207
C   3.51089  0.62614  2.45694
H   4.47224  1.16697  2.49436
H   3.16203  0.52366  3.49944
H   2.78891  1.26018  1.91969
C   4.63917 -1.58194  2.64826
H   4.75473 -2.60419  2.24925
H   4.28668 -1.66102  3.69067
H   5.63956 -1.11595  2.66709
C   5.25382  0.05109  0.02575
H   5.79894  0.58337  0.81223
C   5.72783  0.06835 -1.26392
H   6.64365  0.62069 -1.50167
C   5.07489 -0.62999 -2.25795
H   5.48566 -0.63152 -3.27254
C   3.91654 -1.35934 -1.99105
C   3.28427 -2.22112 -3.06728
H   2.27237 -2.50765 -2.73226
C   3.16120 -1.47111 -4.40358
H   2.63862 -0.50608 -4.29260
H   2.60365 -2.07952 -5.13628
H   4.14975 -1.26382 -4.84676
C   4.08547 -3.50822 -3.25506
H   5.11909 -3.28817 -3.57461
H   3.62568 -4.14689 -4.02940
H   4.14764 -4.10268 -2.32869
C  -4.05168 -0.74333  1.71681
H  -4.32726  0.19377  2.22528
H  -4.01144 -1.55756  2.45198
H  -4.80062 -0.97964  0.94578
H   0.51858  0.42486  1.11771

159
[5]+ QTAIM
Ir  0.00000  0.00000  0.00000
H  -1.63689  0.25972 -0.29628
H   0.01689 -1.63557  0.40233
Zn  1.90294  1.45317 -0.56855
N  -0.22594  0.12946 -3.11638
N   1.07817 -1.46780 -2.51454
C   0.25548 -0.50563 -2.00833
C  -1.35867  1.04246 -3.17880
C  -2.62860  0.46583 -3.26361
C  -2.84418 -1.03364 -3.36106
H  -1.91107 -1.53375 -3.05481
C  -3.12366 -1.44785 -4.81469
H  -4.05576 -0.98464 -5.18348
H  -3.23971 -2.54251 -4.89223
H  -2.31214 -1.14599 -5.49767
C  -3.95370 -1.55109 -2.47003
H  -3.80149 -1.29325 -1.40815
H  -4.02301 -2.64996 -2.54735
H  -4.94315 -1.15442 -2.75797
C  -3.71299  1.33202 -3.34315
H  -4.72542  0.92007 -3.40981
C  -3.53233  2.69804 -3.36765
H  -4.40138  3.36171 -3.43339
C  -2.26297  3.23185 -3.34684
H  -2.13032  4.31650 -3.40781
C  -1.13344  2.41224 -3.26466
C   0.25560  3.00397 -3.35869
H   0.96338  2.25318 -2.96083
C   0.63986  3.25200 -4.82575
H   0.58514  2.33289 -5.43289
H   1.67035  3.64095 -4.89221
H  -0.03416  3.99471 -5.28761
C   0.42537  4.27053 -2.52718
H  -0.12022  5.12593 -2.96373
H   1.48969  4.55440 -2.47942
H   0.05285  4.13155 -1.49888
C   0.31514 -0.41043 -4.27291
H   0.04684 -0.03509 -5.25592
C   1.12913 -1.40089 -3.89600
H   1.74731 -2.08054 -4.47527
C   1.68517 -2.57541 -1.79629
C   0.91362 -3.73054 -1.61798
C  -0.51366 -3.84247 -2.11920
H  -0.95285 -2.82834 -2.08391
C  -0.56793 -4.32844 -3.56334
H  -0.01549 -3.67712 -4.25829
H  -1.61199 -4.38107 -3.91819
H  -0.13915 -5.34307 -3.64677
C  -1.40592 -4.74517 -1.26978
H  -1.09726 -5.80379 -1.32398
H  -2.44176 -4.70540 -1.64671
H  -1.42302 -4.45425 -0.20722
C   1.53296 -4.81819 -1.00587
H   0.96894 -5.74378 -0.85819
C   2.84858 -4.75146 -0.58577
H   3.31300 -5.62016 -0.10690
C   3.58004 -3.59444 -0.77330
H   4.62363 -3.55485 -0.44648
C   3.01979 -2.48149 -1.40332
C   3.87076 -1.25648 -1.69331
H   3.19044 -0.41169 -1.90684
C   4.72733 -1.48562 -2.94465
H   5.43073 -2.32233 -2.78892
H   5.31874 -0.58342 -3.17715
H   4.11848 -1.72708 -3.83246
C   4.75642 -0.85990 -0.52071
H   4.18691 -0.79438  0.42122
H   5.22532  0.11947 -0.71273
H   5.57410 -1.58496 -0.36256
C   3.38428  2.41731 -1.37690
C   3.67349  2.20824 -2.72287
H   3.06197  1.52451 -3.32705
C   4.74145  2.84660 -3.34869
H   4.93719  2.66253 -4.41130
C   5.54284  3.70020 -2.63122
H   6.38671  4.20077 -3.11988
C   5.29280  3.91549 -1.29902
H   5.93014  4.59163 -0.71785
C   4.21566  3.28981 -0.68613
H   4.04028  3.49481  0.37518
H   1.63689 -0.25972  0.29628
H  -0.01689  1.63557 -0.40233
Zn -1.90294 -1.45317  0.56855
N   0.22594 -0.12946  3.11638
N  -1.07817  1.46780  2.51454
C  -0.25548  0.50563  2.00833
C   1.35867 -1.04246  3.17880
C   2.62860 -0.46583  3.26361
C   2.84418  1.03364  3.36106
H   1.91107  1.53375  3.05481
C   3.12366  1.44785  4.81469
H   4.05576  0.98464  5.18348
H   3.23971  2.54251  4.89223
H   2.31214  1.14599  5.49767
C   3.95370  1.55109  2.47003
H   3.80149  1.29325  1.40815
H   4.02301  2.64996  2.54735
H   4.94315  1.15442  2.75797
C   3.71299 -1.33202  3.34315
H   4.72542 -0.92007  3.40981
C   3.53233 -2.69804  3.36765
H   4.40138 -3.36171  3.43339
C   2.26297 -3.23185  3.34684
H   2.13032 -4.31650  3.40781
C   1.13344 -2.41224  3.26466
C  -0.25560 -3.00397  3.35869
H  -0.96338 -2.25318  2.96083
C  -0.63986 -3.25200  4.82575
H  -0.58514 -2.33289  5.43289
H  -1.67035 -3.64095  4.89221
H   0.03416 -3.99471  5.28761
C  -0.42537 -4.27053  2.52718
H   0.12022 -5.12593  2.96373
H  -1.48969 -4.55440  2.47942
H  -0.05285 -4.13155  1.49888
C  -0.31514  0.41043  4.27291
H  -0.04684  0.03509  5.25592
C  -1.12913  1.40089  3.89600
H  -1.74731  2.08054  4.47527
C  -1.68517  2.57541  1.79629
C  -0.91362  3.73054  1.61798
C   0.51366  3.84247  2.11920
H   0.95285  2.82834  2.08391
C   0.56793  4.32844  3.56334
H   0.01549  3.67712  4.25829
H   1.61199  4.38107  3.91819
H   0.13915  5.34307  3.64677
C   1.40592  4.74517  1.26978
H   1.09726  5.80379  1.32398
H   2.44176  4.70540  1.64671
H   1.42302  4.45425  0.20722
C  -1.53296  4.81819  1.00587
H  -0.96894  5.74378  0.85819
C  -2.84858  4.75146  0.58577
H  -3.31300  5.62016  0.10690
C  -3.58004  3.59444  0.77330
H  -4.62363  3.55485  0.44648
C  -3.01979  2.48149  1.40332
C  -3.87076  1.25648  1.69331
H  -3.19044  0.41169  1.90684
C  -4.72733  1.48562  2.94465
H  -5.43073  2.32233  2.78892
H  -5.31874  0.58342  3.17715
H  -4.11848  1.72708  3.83246
C  -4.75642  0.85990  0.52071
H  -4.18691  0.79438 -0.42122
H  -5.22532 -0.11947  0.71273
H  -5.57410  1.58496  0.36256
C  -3.38428 -2.41731  1.37690
C  -3.67349 -2.20824  2.72287
H  -3.06197 -1.52451  3.32705
C  -4.74145 -2.84660  3.34869
H  -4.93719 -2.66253  4.41130
C  -5.54284 -3.70020  2.63122
H  -6.38671 -4.20077  3.11988
C  -5.29280 -3.91549  1.29902
H  -5.93014 -4.59163  0.71785
C  -4.21566 -3.28981  0.68613
H  -4.04028 -3.49481 -0.37518

141
[11b]+ QTAIM
Ir -0.02420  0.06191 -0.08714
H   0.31059 -0.79444 -1.44175
H   0.86890 -0.81339  1.11072
H  -0.29333  0.88877  1.41826
H  -0.73809  1.36541  0.78655
H  -0.83931  0.90347 -1.21844
Zn  1.14361 -2.12134 -0.13974
N   2.92978  0.89382 -0.58467
N   1.64306  2.59890 -0.66524
N  -2.22147 -1.48479  1.48151
N  -2.54366 -1.67423 -0.62761
C   1.61953  1.25324 -0.44868
C   3.72748  1.99014 -0.89291
H   4.79931  1.89047 -1.03538
C   2.92901  3.05159 -0.93682
H   3.13290  4.10015 -1.13197
C   3.49585 -0.40058 -0.32097
C   3.77947 -0.72743  1.01803
C   4.39709 -1.94983  1.23593
H   4.63722 -2.25381  2.25979
C   4.73346 -2.77661  0.18821
H   5.23324 -3.73007  0.39120
C   4.47000 -2.41483 -1.10383
H   4.77210 -3.09035 -1.90741
C   3.83392 -1.21892 -1.40672
C   3.51839  0.24903  2.15140
H   2.66297  0.87816  1.84842
C   4.71519  1.15707  2.37253
H   5.59747  0.57673  2.69719
H   4.49939  1.89790  3.16183
H   5.00321  1.71472  1.46622
C   3.13064 -0.40307  3.46947
H   2.23099 -1.02955  3.37516
H   2.91280  0.37665  4.21889
H   3.94247 -1.02405  3.88804
C   3.59611 -0.80051 -2.84591
H   2.81230 -0.03046 -2.91511
C   0.54155  3.50855 -0.46625
C   0.33650  3.98614  0.82837
C  -0.71917  4.87272  1.00724
H  -0.92105  5.27906  2.00362
C  -1.51122  5.25404 -0.05719
H  -2.34172  5.94921  0.10834
C  -1.24786  4.79848 -1.32922
H  -1.86317  5.14721 -2.16512
C  -0.19362  3.92135 -1.57544
C   1.26109  3.62835  1.97790
H   1.83346  2.72888  1.69422
C   2.26131  4.75623  2.21611
H   2.85812  4.98222  1.31640
H   2.96376  4.49433  3.02638
H   1.74486  5.68692  2.51056
C   0.52873  3.30577  3.27762
H  -0.01446  4.18151  3.67424
H   1.25315  3.00418  4.05353
H  -0.19748  2.48495  3.16543
C   0.18573  3.52025 -2.98993
H   0.86290  2.64988 -2.92957
C   0.93461  4.67542 -3.63762
H   1.27001  4.40794 -4.65509
H   1.82679  4.97846 -3.06275
H   0.28772  5.56621 -3.72538
C  -0.99942  3.12211 -3.85647
H  -1.72117  3.94810 -3.98228
H  -1.53696  2.25340 -3.44499
H  -0.64993  2.84838 -4.86706
C  -1.70399 -1.09240  0.28214
C  -3.33470 -2.29168  1.31444
H  -3.87838 -2.69360  2.16440
C  -3.52749 -2.41483  0.00692
H  -4.28401 -2.95335 -0.55632
C  -1.81221 -1.00576  2.78247
C  -0.97189 -1.79327  3.56114
C  -0.57128 -1.27536  4.79491
H   0.09172 -1.86498  5.43598
C  -1.01976 -0.04660  5.22381
H  -0.69302  0.34216  6.19471
C  -1.90969  0.67496  4.46607
H  -2.30271  1.62339  4.84906
C  -2.34743  0.21250  3.22327
C  -0.59438 -3.21243  3.16617
H  -0.82285 -3.34395  2.09256
C   0.87639 -3.52794  3.36357
H   1.52391 -2.87237  2.76026
H   1.08695 -4.56802  3.06130
H   1.18725 -3.43311  4.41866
C  -1.47000 -4.19115  3.95649
H  -1.27462 -4.10872  5.04003
H  -1.26277 -5.23329  3.65711
H  -2.54643 -4.00494  3.80350
C  -3.41450  0.95541  2.45388
H  -3.57308  0.43340  1.49615
C  -3.04836  2.39304  2.13336
H  -2.86504  2.98220  3.04955
H  -3.87714  2.88677  1.59718
H  -2.15642  2.48856  1.49704
C  -4.73681  0.91563  3.20817
H  -5.05569 -0.11672  3.43230
H  -5.53697  1.39406  2.61743
H  -4.67083  1.45396  4.17019
C  -2.59737 -1.36830 -2.03885
C  -3.28399 -0.20563 -2.40203
C  -3.34795  0.08963 -3.76320
H  -3.88079  0.98608 -4.09502
C  -2.75188 -0.73259 -4.69302
H  -2.80613 -0.47409 -5.75662
C  -2.12473 -1.89296 -4.30934
H  -1.69444 -2.55276 -5.06928
C  -2.04000 -2.25542 -2.95934
C  -4.02088  0.63886 -1.38076
H  -3.52397  0.49366 -0.40777
C  -4.00689  2.13158 -1.65745
H  -2.98280  2.53273 -1.70979
H  -4.53456  2.66708 -0.84966
H  -4.52693  2.39099 -2.59671
C  -5.47063  0.14963 -1.24870
H  -6.01877  0.29637 -2.19620
H  -6.00338  0.71540 -0.46440
H  -5.53540 -0.91976 -0.99188
C  -1.47026 -3.59727 -2.55869
H  -1.21159 -3.55656 -1.48347
C  -0.22071 -3.99462 -3.32539
H  -0.43675 -4.20140 -4.38820
H   0.21225 -4.91616 -2.90205
H   0.54943 -3.20831 -3.29351
C  -2.53389 -4.67534 -2.75368
H  -3.45250 -4.47668 -2.17601
H  -2.15411 -5.66500 -2.44482
H  -2.82626 -4.74536 -3.81609
C   1.55651 -4.00063 -0.09105
H   2.31751 -4.18771  0.68159
H   1.94444 -4.36878 -1.05380
H   0.65303 -4.58247  0.16121
C   4.93794 -0.31124 -3.38676
H   5.28837  0.60732 -2.88726
H   4.87613 -0.09049 -4.46759
H   5.71355 -1.08239 -3.24795
C   3.19693 -2.08365 -3.57622
H   4.05598 -2.75641 -3.72251
H   2.81055 -1.85995 -4.58717
H   2.41610 -2.64193 -3.03780

155
[14c]+ QTAIM
Ir  0.01036  0.00439 -0.24725
H   0.74518 -1.44102 -0.36118
H   0.52863 -0.16768  1.31409
H  -0.81772  1.52371 -0.31704
Zn -0.55171  1.63471  1.53453
P  -0.35393 -0.21796 -2.55794
N   3.03269  0.22512 -1.02450
N   2.16436  2.19578 -0.80247
N  -1.69929 -1.91665  1.45999
N  -3.06861 -0.71694  0.31924
C   1.85465  0.85597 -0.68114
C   3.35696 -1.18748 -0.92485
C   3.66190 -1.91968 -2.07580
C   3.97404 -1.29508 -3.42989
H   3.58539 -0.26497 -3.46024
C   5.51367 -1.17349 -3.58335
H   5.98445 -0.63243 -2.74569
H   5.76905 -0.64722 -4.51901
H   5.97990 -2.17319 -3.61858
C   3.41719 -2.06915 -4.62807
H   3.89502 -3.05697 -4.73553
H   3.61472 -1.51709 -5.56250
H   2.32907 -2.23185 -4.55464
C   3.84696 -3.29654 -1.93286
H   4.06739 -3.90632 -2.81356
C   3.77031 -3.89567 -0.68629
H   3.89071 -4.98073 -0.59637
C   3.63783 -3.12083  0.44609
H   3.68490 -3.59514  1.42904
C   3.47558 -1.74940  0.35857
C   3.61901 -0.85213  1.59848
H   2.85454 -0.05847  1.56013
C   3.49499 -1.60338  2.89854
H   4.32651 -2.31765  3.03708
H   2.55272 -2.16362  2.98079
H   3.54264 -0.90274  3.74927
C   5.05298 -0.19414  1.63221
H   5.82329 -0.98308  1.66158
H   5.15672  0.41875  2.54328
H   5.25655  0.45143  0.76298
C   4.00733  1.16183 -1.38151
H   5.00431  0.86115 -1.68569
C   3.46292  2.36343 -1.23883
H   3.88811  3.35310 -1.38141
C   1.46625  3.33019 -0.20610
C   0.51879  4.06279 -0.92830
C   1.23889  4.31592 -3.31009
H   1.24979  5.41712 -3.23468
H   1.01072  4.05680 -4.35891
H   2.25799  3.95662 -3.09221
C  -1.19681  4.17862 -2.81758
H  -2.00617  3.79850 -2.17357
H  -1.38778  3.82840 -3.84627
H  -1.27848  5.27941 -2.84771
C  -0.05851  5.14731 -0.29297
H  -0.81224  5.74423 -0.81334
C   0.30975  5.49975  1.00402
H  -0.16823  6.36245  1.48090
C   1.27853  4.80007  1.66951
H   1.58072  5.11527  2.67354
C   1.89588  3.70798  1.08550
C   3.04868  3.01761  1.81612
H   3.32716  2.10415  1.26880
C   4.28538  3.94546  1.84298
H   4.07638  4.86855  2.41067
H   4.60089  4.24355  0.82937
H   5.13655  3.43809  2.32793
C   2.66596  2.59768  3.24439
H   3.52357  2.10786  3.73727
H   1.82361  1.88897  3.24833
H   2.38407  3.46111  3.87077
C   0.18645  3.72166 -2.36061
H   0.21953  2.62369 -2.43310
C  -1.04022  2.66391  3.15684
H  -0.13399  2.70376  3.78634
H  -1.18969  3.69794  2.79421
C  -2.21772  2.20403  3.96518
H  -2.42056  2.87668  4.82256
H  -2.07196  1.19762  4.39591
H  -3.15224  2.15808  3.38445
C   0.96221  0.39180 -3.65594
H   1.13275  1.47013 -3.54154
H   0.69483  0.18755 -4.70635
H   1.89524 -0.12689 -3.42674
C  -1.75779  0.60027 -3.37858
H  -2.71814  0.19840 -3.04473
H  -1.67957  0.47592 -4.47263
H  -1.73911  1.67175 -3.13885
C  -0.44639 -1.93752 -3.09981
H   0.49276 -2.43990 -2.82058
H  -0.59646 -2.02203 -4.19024
H  -1.26651 -2.45682 -2.58594
C  -1.71884 -0.97848  0.46471
C  -0.62058 -2.72339  2.00068
C  -0.21119 -3.84116  1.26343
C  -0.77880 -4.16529 -0.10441
H  -1.05958 -3.20916 -0.57760
C   0.22155 -4.85464 -1.03568
H   1.16249 -4.28805 -1.11926
H  -0.21315 -4.95735 -2.04494
H   0.46720 -5.87657 -0.69690
C  -2.04118 -5.02361  0.04027
H  -1.80440 -5.98840  0.52282
H  -2.47757 -5.24757 -0.94952
H  -2.81876 -4.52991  0.64622
C   0.67838 -4.71476  1.87992
H   1.02327 -5.59962  1.33729
C   1.09268 -4.50638  3.16961
H   1.77054 -5.22727  3.64189
C   0.66257 -3.41804  3.88182
H   0.99452 -3.26864  4.91405
C  -0.20375 -2.49244  3.29642
C  -0.68473 -1.29657  4.11440
H  -1.26717 -0.63469  3.44951
C   0.50074 -0.47844  4.65653
H   1.10465 -1.06070  5.37336
H   0.13619  0.41814  5.18633
H   1.16639 -0.15140  3.84274
C  -1.58683 -1.74123  5.26704
H  -2.47374 -2.29687  4.91871
H  -1.94516 -0.87000  5.84260
H  -1.04302 -2.39829  5.96801
C  -2.97840 -2.17344  1.94925
H  -3.14161 -2.88366  2.75396
C  -3.82490 -1.42701  1.24517
H  -4.90339 -1.31720  1.29735
C  -3.80735 -0.04195 -0.74298
C  -4.32327 -0.82309 -1.78398
C  -4.07091 -2.31909 -1.88356
H  -3.15775 -2.55850 -1.31118
C  -3.89181 -2.80510 -3.32598
H  -4.84654 -2.79036 -3.87945
H  -3.53988 -3.85064 -3.33486
H  -3.17068 -2.19828 -3.89636
C  -5.25324 -3.12000 -1.25151
H  -5.39291 -2.89831 -0.18399
H  -5.07209 -4.20364 -1.34973
H  -6.19450 -2.88381 -1.77690
C  -5.11795 -0.17363 -2.71621
H  -5.53760 -0.74400 -3.55084
C  -5.37883  1.18477 -2.62967
H  -5.99996  1.66372 -3.39425
C  -4.91050  1.90792 -1.57489
H  -5.17623  2.96642 -1.48356
C  -4.12357  1.32037 -0.58379
C  -3.82914  2.05571  0.69564
H  -3.04892  1.50562  1.25102
C  -3.32381  3.50386  0.47413
H  -2.38719  3.52053 -0.10386
H  -3.12943  3.98566  1.44587
H  -4.07106  4.12138 -0.05261
C  -5.10212  2.09601  1.56991
H  -5.92620  2.59440  1.03030
H  -4.92494  2.65911  2.50076
H  -5.45008  1.08617  1.84552

140
[15b] QTAIM
Ir  0.02221  0.03245  0.03180
H   1.59135 -0.20427  0.41908
H  -0.18454 -0.11833  1.66232
H  -1.67311  0.24724  0.02879
H   0.65531  0.09755 -1.54474
Zn -1.39135  0.23313 -1.92008
N  -1.21596 -2.78658  0.39925
N   0.57730 -2.88973 -0.76091
N  -0.47577  3.08999  0.21503
N   1.55353  2.62407  0.68355
C   3.14054  1.87352  2.36773
C  -2.42398  0.10195 -3.56363
H  -3.35757  0.68542 -3.48873
H  -2.69869 -0.94642 -3.78163
H  -1.85547  0.48117 -4.43016
C  -0.22400 -1.98861 -0.11397
C  -2.33738 -2.42712  1.24135
C  -3.58605 -2.25572  0.64422
C  -3.76534 -2.24393 -0.86494
H  -2.80153 -1.93212 -1.30800
C  -4.09743 -3.64054 -1.41276
H  -3.30985 -4.37795 -1.19023
H  -4.22000 -3.60396 -2.50958
H  -5.04359 -4.01519 -0.98148
C  -4.82545 -1.25141 -1.32872
H  -5.84178 -1.55876 -1.02250
H  -4.82664 -1.18730 -2.42934
H  -4.63861 -0.23907 -0.93384
C  -4.69487 -2.12043  1.49106
H  -5.68923 -1.98602  1.05479
C  -4.54732 -2.16885  2.85236
H  -5.43089 -2.07610  3.49566
C  -3.30518 -2.31951  3.42705
H  -3.20475 -2.34455  4.51664
C  -2.16351 -2.44954  2.62591
C  -0.80347 -2.65452  3.25745
H  -0.03901 -2.45536  2.48849
C  -0.62997 -4.10390  3.75841
H  -1.37895 -4.34488  4.53414
H   0.37145 -4.24299  4.20201
H  -0.74265 -4.83923  2.94366
C  -0.54894 -1.68617  4.40682
H  -0.65452 -0.64056  4.07535
H   0.47519 -1.81744  4.79617
H  -1.23763 -1.85376  5.25455
C  -1.01609 -4.12405  0.08892
H  -1.69834 -4.89532  0.43400
C   0.10351 -4.19469 -0.63646
H   0.62953 -5.03592 -1.07797
C   1.88081 -2.67686 -1.34664
C   2.98318 -2.81338 -0.49616
C   2.85634 -2.94450  1.01067
H   1.80431 -2.74161  1.27222
C   3.18201 -4.37302  1.47936
H   4.23024 -4.64003  1.25235
H   2.53432 -5.12371  0.99484
H   3.04480 -4.46248  2.57131
C   3.69292 -1.92663  1.76404
H   4.77599 -2.06684  1.59356
H   3.52134 -2.02425  2.85068
H   3.42888 -0.90041  1.46837
C   4.25143 -2.84521 -1.10205
H   5.14328 -2.96395 -0.47789
C   4.36637 -2.73533 -2.46243
H   5.36355 -2.77486 -2.91933
C   3.27435 -2.55066 -3.26527
H   3.40132 -2.44195 -4.34698
C   1.98430 -2.52314 -2.71363
C   0.77609 -2.34408 -3.61760
H  -0.09333 -2.11544 -2.97567
C   0.46851 -3.63680 -4.39051
H   1.31639 -3.92132 -5.03930
H  -0.41860 -3.50489 -5.03477
H   0.26915 -4.48347 -3.71151
C   0.96249 -1.17642 -4.57320
H   1.19071 -0.24713 -4.02558
H   0.04154 -1.00800 -5.15751
H   1.77775 -1.35640 -5.29652
C   0.38421  2.02229  0.32076
C  -1.85542  3.02686 -0.19970
C  -2.17618  3.40532 -1.50743
C  -1.15535  4.02409 -2.46812
H  -0.21490  4.08161 -1.88617
C  -0.83405  3.27758 -3.65551
H  -0.43104  2.27565 -3.42753
H  -0.06913  3.80197 -4.25821
H  -1.70233  3.11842 -4.32493
C  -1.52014  5.48303 -2.73513
H  -2.45262  5.57520 -3.32265
H  -0.72074  5.98366 -3.31013
H  -1.66905  6.04524 -1.79775
C  -3.50200  3.26253 -1.89514
H  -3.78543  3.53205 -2.91988
C  -4.46531  2.79964 -1.02407
H  -5.50319  2.69131 -1.35753
C  -4.11984  2.49373  0.28694
H  -4.89486  2.14912  0.97821
C  -2.81332  2.60346  0.72882
C  -2.42226  2.29960  2.16693
H  -1.41647  1.84601  2.13558
C  -2.35601  3.59296  2.98774
H  -1.63565  4.31691  2.57147
H  -2.04830  3.37686  4.02647
H  -3.34388  4.08743  3.02914
C  -3.33533  1.28650  2.82634
H  -4.35361  1.68306  2.99884
H  -2.93615  1.00441  3.81578
H  -3.41768  0.36774  2.22630
C   0.15017  4.29568  0.50388
H  -0.38298  5.24138  0.46269
C   1.41699  4.00716  0.78851
H   2.25642  4.63851  1.06425
C   2.83266  2.03522  1.01502
C   3.75074  1.81806 -0.00584
C   3.38356  2.00893 -1.46547
H   2.28275  2.01013 -1.53407
C   3.88086  0.86189 -2.33123
H   4.98414  0.80753 -2.36535
H   3.53539  0.99197 -3.37216
H   3.49914 -0.10208 -1.96562
C   3.90712  3.35438 -1.97321
H   3.50483  4.20101 -1.39006
H   3.62634  3.51147 -3.03017
H   5.00959  3.40210 -1.91082
C   5.05258  1.45883  0.36609
H   5.80658  1.28719 -0.40866
C   5.39697  1.33664  1.70438
H   6.42597  1.07313  1.97600
C   4.45660  1.52392  2.68918
H   4.73678  1.40122  3.74111
C   2.10194  2.07752  3.45600
H   1.11181  2.13842  2.97384
C   2.06570  0.90090  4.42470
H   1.89996 -0.04626  3.88836
H   1.24767  1.02775  5.15523
H   3.00387  0.81039  5.00143
C   2.35611  3.39271  4.21233
H   3.34842  3.38355  4.69801
H   1.59849  3.54355  5.00174
H   2.32022  4.26738  3.54157

142
[4a]+ 
Ir  0.36274  0.01992 -0.43096
H   0.61515  0.36187  1.12918
Zn -1.81889 -0.40402  0.44959
N  -1.34566  2.46270 -1.36947
N   0.17738  3.14509  0.02867
N   0.57484 -3.00930  0.53722
N   2.52113 -2.22481 -0.02071
C  -0.31926  1.98714 -0.54904
C  -2.16564  1.65236 -2.23127
C  -1.51175  0.58656 -2.90012
C  -0.05214  0.31102 -2.67971
C   0.91570  1.29220 -3.33690
H   0.65780  2.34198 -3.12507
H   0.87371  1.16313 -4.43480
H   1.95370  1.11697 -3.00996
C   0.35489 -1.01387 -2.43440
H  -0.38094 -1.82112 -2.40773
H   1.37471 -1.31308 -2.69139
C  -2.24682 -0.19517 -3.80852
H  -1.73642 -0.99589 -4.35229
C  -3.60575  0.06734 -4.03427
H  -4.16945 -0.53307 -4.75515
C  -4.23888  1.09605 -3.33149
H  -5.30485  1.27904 -3.49763
C  -3.55222  1.90733 -2.40018
C  -4.34745  2.98082 -1.64790
H  -3.71452  3.38174 -0.83753
C  -4.73301  4.14833 -2.58916
H  -3.86086  4.60316 -3.09180
H  -5.25665  4.94050 -2.02794
H  -5.41088  3.79783 -3.38645
C  -5.61092  2.40556 -0.96897
H  -6.34564  2.04264 -1.70788
H  -6.10531  3.19648 -0.37977
H  -5.36416  1.57306 -0.29250
C  -1.42187  3.85630 -1.33841
H  -2.10739  4.41484 -1.96601
C  -0.47775  4.28042 -0.45613
H  -0.19449  5.27761 -0.13346
C   1.27155  3.34404  0.96737
C   2.53737  3.71545  0.44654
C   2.82062  3.82083 -1.05211
H   1.94476  3.42419 -1.59255
C   3.00030  5.29938 -1.47281
H   2.11809  5.90996 -1.21718
H   3.16022  5.37239 -2.56213
H   3.87434  5.75205 -0.97366
C   4.04043  2.98034 -1.48033
H   4.96945  3.33908 -1.00450
H   4.18461  3.05010 -2.57241
H   3.91658  1.91936 -1.21152
C   3.53542  4.08290  1.37134
H   4.52299  4.37622  1.00074
C   3.27476  4.11436  2.74554
H   4.05901  4.42189  3.44484
C   2.00599  3.76762  3.22785
H   1.80959  3.81210  4.30313
C   0.97207  3.37879  2.35406
C  -0.42922  3.09348  2.89549
H  -0.96557  2.49520  2.13675
C  -1.21430  4.41181  3.10488
H  -0.70481  5.05663  3.84173
H  -2.22941  4.20051  3.48282
H  -1.31553  4.98421  2.16813
C  -0.40547  2.27315  4.20115
H   0.19091  1.35367  4.08937
H  -1.43191  1.98687  4.48751
H   0.01052  2.85166  5.04390
C  -3.65657 -0.35698  1.09045
C  -3.99287  0.41006  2.23057
H  -3.22035  0.98036  2.76134
C  -5.31400  0.45973  2.71071
H  -5.55128  1.05965  3.59637
C  -6.32682 -0.25832  2.05502
H  -7.35606 -0.22187  2.42718
C  -6.01419 -1.01997  0.91681
H  -6.80177 -1.57736  0.39728
C  -4.69260 -1.06597  0.43877
H  -4.47406 -1.66610 -0.45098
C   1.18753 -1.84927  0.08107
C  -0.81185 -3.24701  0.90495
C  -1.65855 -3.91376 -0.02374
C  -1.19877 -4.32765 -1.42216
H  -0.24324 -3.81556 -1.63154
C  -2.20663 -3.92587 -2.52140
H  -3.15813 -4.47559 -2.42134
H  -1.79741 -4.16742 -3.51738
H  -2.43986 -2.84775 -2.49647
C  -0.92888 -5.85166 -1.47690
H  -0.16787 -6.16122 -0.74170
H  -0.57059 -6.14291 -2.47899
H  -1.84924 -6.42320 -1.26699
C  -2.94480 -4.28161  0.41858
H  -3.61903 -4.79740 -0.27236
C  -3.36360 -4.02836  1.72915
H  -4.36594 -4.32697  2.05080
C  -2.49824 -3.40367  2.63385
H  -2.83251 -3.22674  3.65963
C  -1.20082 -3.00812  2.25477
C  -0.24124 -2.43348  3.29877
H   0.53307 -1.85448  2.76409
C   0.46050 -3.57581  4.07541
H  -0.28099 -4.19646  4.60773
H   1.15419 -3.15902  4.82552
H   1.04017 -4.23535  3.40970
C  -0.93465 -1.47673  4.28993
H  -1.50598 -0.69023  3.77062
H  -0.18015 -0.99161  4.93117
H  -1.62928 -2.01083  4.96086
C   1.49618 -4.04993  0.70076
H   1.18800 -5.03092  1.04950
C   2.71505 -3.55669  0.35484
H   3.70177 -4.00992  0.35124
C   3.67763 -1.38594 -0.29456
C   4.25309 -0.68515  0.79915
C   3.72433 -0.81370  2.22798
H   2.72347 -1.27580  2.18350
C   3.56488  0.54470  2.93340
H   4.53193  1.06010  3.06248
H   3.13951  0.39800  3.94107
H   2.89485  1.21038  2.36897
C   4.64319 -1.75563  3.04475
H   4.72561 -2.75331  2.58177
H   4.24801 -1.88618  4.06672
H   5.66218 -1.33961  3.12762
C   5.43208  0.04488  0.55354
H   5.89915  0.59534  1.37607
C   6.03325  0.04933 -0.71077
H   6.95433  0.61714 -0.87718
C   5.47723 -0.69980 -1.75438
H   5.98148 -0.72622 -2.72536
C   4.29926 -1.45190 -1.57063
C   3.82628 -2.38689 -2.68653
H   2.81458 -2.74672 -2.42606
C   4.74703 -3.63025 -2.77064
H   5.78007 -3.33691 -3.02439
H   4.38896 -4.32242 -3.55174
H   4.78282 -4.18344 -1.81763
C   3.75108 -1.69699 -4.06647
H   3.12988 -0.78647 -4.04392
H   3.32182 -2.38705 -4.81245
H   4.75150 -1.40790 -4.43062

138
[4c]+
N  -1.93989  2.35972 -0.96852
N  -0.24749  3.13028  0.16328
N   2.40935 -2.04530 -0.31383
N   0.64605 -2.98962  0.52945
C  -0.76606  1.94320 -0.33010
C  -1.03150  4.22650 -0.20652
H  -0.75107  5.23936  0.06596
C  -2.08247  3.74802 -0.92422
H  -2.88642  4.26680 -1.43426
C  -2.85453  1.50127 -1.67295
C  -4.26131  1.68837 -1.60484
C  -6.08075  2.14095  0.14041
H  -6.90801  1.72280 -0.45756
H  -5.69159  1.34006  0.78818
H  -6.50907  2.92690  0.78524
C  -4.96954  2.74551 -0.74777
H  -4.23075  3.19245 -0.06046
C  -5.55656  3.87345 -1.63173
H  -6.34028  3.47617 -2.29943
H  -6.01408  4.65807 -1.00585
H  -4.79917  4.34901 -2.27963
C  -5.05679  0.82788 -2.39534
H  -6.14304  0.95991 -2.38193
C  -4.50307 -0.18467 -3.18413
H  -5.15172 -0.82544 -3.78945
C  -3.11422 -0.37628 -3.19484
H  -2.66556 -1.16084 -3.81157
C  -2.27326  0.45717 -2.43648
C  -0.78475  0.26383 -2.47646
C  -0.26907 -1.03600 -2.31078
H   0.70097 -1.28449 -2.75067
H  -0.94421 -1.87993 -2.15070
C  -0.00548  1.29191 -3.29432
H   1.08154  1.18332 -3.14824
H  -0.22598  1.14691 -4.36863
H  -0.28534  2.32731 -3.04312
C   0.97222  3.39900  0.91017
C   0.90649  3.41179  2.32788
C  -0.36091  3.02083  3.08965
H  -0.94675  2.34752  2.43779
C  -1.22800  4.26815  3.39178
H  -1.53198  4.79297  2.47118
H  -2.14441  3.97775  3.93395
H  -0.67344  4.98458  4.02231
C  -0.06097  2.25588  4.39464
H   0.41065  2.90439  5.15304
H  -0.99963  1.87942  4.83492
H   0.60596  1.39730  4.21593
C   2.04182  3.87490  3.02063
H   2.02636  3.90487  4.11395
C   3.18462  4.31091  2.33695
H   4.05099  4.67411  2.89920
C   3.21464  4.29519  0.93841
H   4.10434  4.65533  0.41154
C   2.10368  3.85767  0.18925
C   2.12625  3.97459 -1.33511
H   1.18591  3.54842 -1.72366
C   3.28361  3.17320 -1.96408
H   3.23210  2.10737 -1.69060
H   3.24862  3.25436 -3.06434
H   4.26649  3.55441 -1.63765
C   2.18287  5.45758 -1.77319
H   3.11429  5.94027 -1.43065
H   2.15038  5.53454 -2.87342
H   1.33836  6.03898 -1.36652
C  -3.65385 -0.62950  1.85601
H  -3.44688 -1.11773  2.82395
H  -3.92919  0.41935  2.07541
C  -4.77984 -1.35580  1.10052
H  -4.53130 -2.41520  0.92810
H  -5.72614 -1.33103  1.67505
H  -4.98407 -0.90089  0.11644
C   1.08192 -1.78021  0.00093
C  -0.63597 -3.35196  1.11141
C  -1.55052 -4.10782  0.32731
C  -1.29138 -4.47530 -1.13412
H  -0.43839 -3.87144 -1.49013
C  -0.88908 -5.96541 -1.26006
H  -1.70089 -6.62505 -0.90837
H  -0.67984 -6.21887 -2.31328
H   0.01224 -6.19954 -0.66992
C  -2.50364 -4.17211 -2.04255
H  -2.83946 -3.12538 -1.95013
H  -2.24240 -4.36102 -3.09788
H  -3.36424 -4.81921 -1.80156
C  -2.70222 -4.60404  0.97009
H  -3.42195 -5.19412  0.39412
C  -2.92620 -4.38485  2.33417
H  -3.82187 -4.79220  2.81391
C  -1.99616 -3.66118  3.08964
H  -2.16888 -3.51851  4.16038
C  -0.82499 -3.13796  2.50624
C   0.22811 -2.46254  3.38676
H   0.88099 -1.85832  2.73234
C  -0.38556 -1.50836  4.43149
H  -0.98174 -2.04803  5.18720
H   0.41688 -0.98103  4.97338
H  -1.03480 -0.75088  3.96182
C   1.10468 -3.52913  4.08926
H   1.61924 -4.18161  3.36518
H   1.87391 -3.04300  4.71328
H   0.49065 -4.16947  4.74601
C   1.66464 -3.94955  0.53476
H   1.49724 -4.95186  0.91724
C   2.76863 -3.35650  0.00860
H   3.77616 -3.72593 -0.15696
C   3.44104 -1.12214 -0.76121
C   3.84331 -1.13725 -2.12373
C   4.92514 -0.30963 -2.48667
H   5.26089 -0.29600 -3.52826
C   5.60025  0.46474 -1.53585
H   6.44427  1.09116 -1.84204
C   5.21917  0.41243 -0.18973
H   5.78139  0.98562  0.55397
C   4.14545 -0.39396  0.23453
C   3.86955 -0.56648  1.72845
H   2.90472 -1.08990  1.84085
C   4.96668 -1.45381  2.36682
H   5.95786 -0.97477  2.28706
H   4.75523 -1.61506  3.43778
H   5.03242 -2.44164  1.88062
C   3.74648  0.77418  2.47373
H   2.95360  1.40023  2.03811
H   3.50263  0.59428  3.53492
H   4.68856  1.34830  2.45131
C   3.24974 -2.09329 -3.16121
H   2.32347 -2.52317 -2.73928
C   4.22235 -3.27031 -3.42420
H   4.45700 -3.82623 -2.50150
H   3.78222 -3.97979 -4.14558
H   5.17505 -2.90563 -3.84487
C   2.89385 -1.39932 -4.49416
H   3.79520 -1.03398 -5.01486
H   2.39515 -2.11278 -5.17188
H   2.22187 -0.53781 -4.34801
H   0.55860  0.39474  1.14139
Ir  0.04428  0.02108 -0.34613
Zn -1.93124 -0.53143  0.90081

135
[8]+
Ir  0.08236  0.03422 -0.39134
Cd -1.98421 -0.67369  1.01214
N  -2.11486  2.14835 -1.05770
N  -0.54668  3.09289  0.12159
N   0.88978 -2.92476  0.51443
N   2.58959 -1.85223 -0.30661
C  -0.91490  1.86051 -0.39679
C  -2.89953  1.20336 -1.80734
C  -2.17694  0.25865 -2.57889
C  -0.67635  0.22269 -2.55523
C  -0.04006 -1.02033 -2.37519
H  -0.63427 -1.92926 -2.25471
H   0.96900 -1.16397 -2.77101
C   0.02696  1.33204 -3.33375
H  -0.35972  2.33202 -3.08031
H  -0.14423  1.18252 -4.41650
H   1.11416  1.32484 -3.15268
C  -2.88995 -0.63533 -3.39649
H  -2.33286 -1.34203 -4.01898
C  -4.29152 -0.60474 -3.43167
H  -4.84108 -1.29103 -4.08342
C  -4.98425  0.30101 -2.62373
H  -6.07851  0.30117 -2.63887
C  -4.31938  1.21652 -1.77654
C  -5.17187  2.12921 -0.88699
H  -4.50713  2.63948 -0.16844
C  -6.19475  1.32783 -0.04877
H  -6.95824  0.84515 -0.68191
H  -6.72431  2.00560  0.64208
H  -5.70316  0.54353  0.54841
C  -5.90158  3.20823 -1.72357
H  -5.21047  3.81950 -2.33033
H  -6.47246  3.88667 -1.06750
H  -6.61362  2.74178 -2.42591
C  -2.42075  3.50932 -0.99611
H  -3.27267  3.93733 -1.51300
C  -1.44646  4.09582 -0.25009
H  -1.29269  5.13000  0.04249
C   0.61673  3.48205  0.90438
C   0.50749  3.48183  2.31940
C  -0.74003  2.97374  3.04351
H  -1.26332  2.27917  2.36108
C  -0.40510  2.19293  4.33063
H   0.32699  1.39243  4.13835
H  -1.32020  1.73537  4.74337
H   0.00571  2.85061  5.11595
C   1.57253  4.04511  3.04882
H   1.52033  4.06736  4.14131
C   2.68835  4.59234  2.40215
H   3.49897  5.03281  2.99166
C   2.76072  4.58973  1.00494
H   3.62650  5.03810  0.50688
C   1.72107  4.05113  0.22039
C   1.77673  4.18268 -1.30175
H   0.91893  3.63130 -1.72219
C   3.05548  3.56222 -1.90001
H   3.96315  4.08551 -1.55270
H   3.03508  3.63988 -3.00083
H   3.15703  2.50004 -1.62682
C   1.63668  5.66396 -1.72808
H   0.70351  6.11441 -1.35018
H   1.63396  5.74886 -2.82825
H   2.47687  6.26913 -1.34611
C   1.24185 -1.68563 -0.01170
C  -0.36934 -3.36868  1.08970
C  -0.56049 -3.20466  2.49242
C   0.47631 -2.53104  3.39376
H   1.12463 -1.90508  2.75538
C  -0.15979 -1.60775  4.45315
H  -0.83083 -0.86164  3.99612
H   0.62914 -1.06651  5.00149
H  -0.74037 -2.17417  5.20141
C   1.36497 -3.59626  4.08288
H   0.75665 -4.25922  4.72220
H   2.12059 -3.10917  4.72242
H   1.89675 -4.22625  3.35157
C  -1.72102 -3.76887  3.05915
H  -1.89446 -3.66483  4.13430
C  -2.64598 -4.47213  2.27842
H  -3.53933 -4.90144  2.74297
C  -1.70353  4.14313  3.36360
H  -1.21646  4.87929  4.02633
H  -2.60629  3.76986  3.87730
H  -2.02742  4.67201  2.45216
C  -2.41637 -4.64800  0.90919
H  -3.12722 -5.23029  0.31488
C  -1.26544 -4.12504  0.28512
C  -0.97573 -4.47770 -1.17371
H  -0.14543 -3.83741 -1.51898
C  -0.50222 -5.94844 -1.28552
H   0.39812 -6.13774 -0.67792
H  -0.26238 -6.19569 -2.33369
H  -1.28897 -6.64332 -0.94491
C  -2.18610 -4.23458 -2.10089
H  -3.02245 -4.91522 -1.86692
H  -1.90145 -4.42340 -3.15018
H  -2.56485 -3.20130 -2.02627
C   1.97692 -3.80622  0.53459
H   1.87945 -4.81912  0.91341
C   3.04148 -3.13232  0.02387
H   4.07610 -3.42621 -0.12542
C   3.54759 -0.84786 -0.74261
C   4.15101 -0.03841  0.25683
C   3.85485 -0.21397  1.74641
H   2.93728 -0.81891  1.84426
C   3.59563  1.11994  2.46880
H   4.48371  1.77477  2.46075
H   3.34226  0.93217  3.52634
H   2.76132  1.66776  2.00566
C   5.01013 -0.99288  2.42267
H   5.17382 -1.97706  1.95239
H   4.78846 -1.15846  3.49096
H   5.95696 -0.42928  2.35816
C   5.15111  0.86329 -0.15518
H   5.63470  1.50041  0.59170
C   5.55899  0.93396 -1.49261
H   6.34352  1.63742 -1.78948
C   4.98899  0.08152 -2.44531
H   5.34814  0.11310 -3.47864
C   3.98551 -0.84418 -2.09438
C   3.51567 -1.86703 -3.13193
H   2.62181 -2.37731 -2.72998
C   3.13663 -1.22847 -4.48649
H   2.38766 -0.42720 -4.37481
H   2.72179 -1.99422 -5.16361
H   4.01649 -0.79325 -4.98994
C   4.60283 -2.94962 -3.34863
H   5.52845 -2.50133 -3.74846
H   4.25327 -3.70747 -4.07040
H   4.86273 -3.46835 -2.41117
C  -3.78063 -0.90652  2.15317
H  -4.21092  0.08424  2.36575
H  -3.54142 -1.41720  3.09716
H  -4.50140 -1.51145  1.58239
H   0.51331  0.44417  1.11287

159
[5]+ (1,4-ecl Ci)
Ir  0.00000  0.00000  0.00000
H  -1.64816  0.27481 -0.21859
H  -0.00899 -1.61771  0.47252
Zn  1.94053  1.44044 -0.65905
N  -0.43365 -0.02047 -3.12916
N   0.94343 -1.61091 -2.54897
C   0.13873 -0.61289 -2.00751
C  -1.53145  0.93933 -3.18351
C  -2.85362  0.42544 -3.26345
C  -3.16328 -1.06997 -3.35332
H  -2.26678 -1.62699 -3.02639
C  -3.45333 -1.46697 -4.82241
H  -4.34591 -0.93877 -5.19966
H  -3.64288 -2.55127 -4.90035
H  -2.61240 -1.22009 -5.49086
C  -4.33419 -1.50659 -2.45018
H  -4.16258 -1.24699 -1.39244
H  -4.47408 -2.59889 -2.51808
H  -5.28759 -1.04322 -2.75624
C  -3.90718  1.35489 -3.36976
H  -4.93665  0.98972 -3.43643
C  -3.65999  2.73114 -3.41953
H  -4.49427  3.43466 -3.50630
C  -2.34422  3.20515 -3.39129
H  -2.15687  4.27998 -3.46666
C  -1.24988  2.32426 -3.28571
C   0.17178  2.86880 -3.38014
H   0.85013  2.11657 -2.93422
C   0.59351  3.04352 -4.85965
H   0.53121  2.09731 -5.42276
H   1.63307  3.40809 -4.91791
H  -0.05712  3.77831 -5.36470
C   0.36907  4.19001 -2.61134
H  -0.14405  5.03080 -3.10941
H   1.44163  4.44016 -2.56806
H  -0.01829  4.12189 -1.58109
C   0.02468 -0.61537 -4.30642
H  -0.31509 -0.28001 -5.28167
C   0.88458 -1.60832 -3.94413
H   1.45161 -2.31918 -4.53755
C   1.62357 -2.70036 -1.85605
C   0.91119 -3.91709 -1.67992
C  -0.49792 -4.14600 -2.23009
H  -0.94322 -3.16033 -2.45610
C  -0.42970 -4.94602 -3.55503
H   0.18763 -4.43769 -4.31355
H  -1.44025 -5.08449 -3.97614
H   0.00638 -5.94539 -3.38443
C  -1.43467 -4.85935 -1.23449
H  -1.09517 -5.88474 -1.00942
H  -2.44601 -4.94627 -1.66686
H  -1.51516 -4.31758 -0.27769
C   1.59085 -4.98465 -1.06058
H   1.07003 -5.93587 -0.91419
C   2.92430 -4.86023 -0.65556
H   3.43333 -5.70474 -0.17996
C   3.61550 -3.66660 -0.88807
H   4.66779 -3.58858 -0.60050
C   2.98934 -2.56482 -1.50356
C   3.80853 -1.32552 -1.84959
H   3.10345 -0.48307 -1.98351
C   4.55041 -1.51807 -3.19490
H   5.26426 -2.35726 -3.12800
H   5.11566 -0.60601 -3.45104
H   3.85581 -1.73366 -4.02395
C   4.80643 -0.92796 -0.74424
H   4.32042 -0.88274  0.24461
H   5.23837  0.06077 -0.96946
H   5.64383 -1.64373 -0.67588
C   3.41533  2.42662 -1.46961
C   3.72916  2.19877 -2.83377
H   3.14970  1.47663 -3.42246
C   4.77987  2.88214 -3.47047
H   4.99863  2.68483 -4.52577
C   5.54685  3.81550 -2.75464
H   6.36592  4.34957 -3.24727
C   5.25574  4.05861 -1.40356
H   5.84855  4.78505 -0.83691
C   4.20363  3.37193 -0.77222
H   4.00298  3.58523  0.28255
H   1.64816 -0.27481  0.21859
H   0.00899  1.61771 -0.47252
Zn -1.94053 -1.44044  0.65905
N   0.43365  0.02047  3.12916
N  -0.94343  1.61091  2.54897
C  -0.13873  0.61289  2.00751
C   1.53145 -0.93933  3.18351
C   2.85362 -0.42544  3.26345
C   3.16328  1.06997  3.35332
H   2.26678  1.62699  3.02639
C   3.45333  1.46697  4.82241
H   4.34591  0.93877  5.19966
H   3.64288  2.55127  4.90035
H   2.61240  1.22009  5.49086
C   4.33419  1.50659  2.45018
H   4.16258  1.24699  1.39244
H   4.47408  2.59889  2.51808
H   5.28759  1.04322  2.75624
C   3.90718 -1.35489  3.36976
H   4.93665 -0.98972  3.43643
C   3.65999 -2.73114  3.41953
H   4.49427 -3.43466  3.50630
C   2.34422 -3.20515  3.39129
H   2.15687 -4.27998  3.46666
C   1.24988 -2.32426  3.28571
C  -0.17178 -2.86880  3.38014
H  -0.85013 -2.11657  2.93422
C  -0.59351 -3.04352  4.85965
H  -0.53121 -2.09731  5.42276
H  -1.63307 -3.40809  4.91791
H   0.05712 -3.77831  5.36470
C  -0.36907 -4.19001  2.61134
H   0.14405 -5.03080  3.10941
H  -1.44163 -4.44016  2.56806
H   0.01829 -4.12189  1.58109
C  -0.02468  0.61537  4.30642
H   0.31509  0.28001  5.28167
C  -0.88458  1.60832  3.94413
H  -1.45161  2.31918  4.53755
C  -1.62357  2.70036  1.85605
C  -0.91119  3.91709  1.67992
C   0.49792  4.14600  2.23009
H   0.94322  3.16033  2.45610
C   0.42970  4.94602  3.55503
H  -0.18763  4.43769  4.31355
H   1.44025  5.08449  3.97614
H  -0.00638  5.94539  3.38443
C   1.43467  4.85935  1.23449
H   1.09517  5.88474  1.00942
H   2.44601  4.94627  1.66686
H   1.51516  4.31758  0.27769
C  -1.59085  4.98465  1.06058
H  -1.07003  5.93587  0.91419
C  -2.92430  4.86023  0.65556
H  -3.43333  5.70474  0.17996
C  -3.61550  3.66660  0.88807
H  -4.66779  3.58858  0.60050
C  -2.98934  2.56482  1.50356
C  -3.80853  1.32552  1.84959
H  -3.10345  0.48307  1.98351
C  -4.55041  1.51807  3.19490
H  -5.26426  2.35726  3.12800
H  -5.11566  0.60601  3.45104
H  -3.85581  1.73366  4.02395
C  -4.80643  0.92796  0.74424
H  -4.32042  0.88274 -0.24461
H  -5.23837 -0.06077  0.96946
H  -5.64383  1.64373  0.67588
C  -3.41533 -2.42662  1.46961
C  -3.72916 -2.19877  2.83377
H  -3.14970 -1.47663  3.42246
C  -4.77987 -2.88214  3.47047
H  -4.99863 -2.68483  4.52577
C  -5.54685 -3.81550  2.75464
H  -6.36592 -4.34957  3.24727
C  -5.25574 -4.05861  1.40356
H  -5.84855 -4.78505  0.83691
C  -4.20363 -3.37193  0.77222
H  -4.00298 -3.58523 -0.28255

137
[10]+
Ir  0.10540  0.03445 -0.38415
Cd -1.94122 -0.92143  1.21480
N  -2.41462  1.58822 -1.33770
N  -1.26088  2.88922 -0.02676
N   1.43468 -2.65896  0.66326
N   2.95377 -1.33981 -0.15860
C  -1.26647  1.60559 -0.54704
C  -2.83130  0.49990 -2.18097
C  -1.81634 -0.16586 -2.91259
C  -0.37008  0.19101 -2.72958
C   0.55843 -0.82500 -2.47848
H   0.24232 -1.87052 -2.45604
H   1.61232 -0.63457 -2.68420
C   0.08304  1.49582 -3.36712
H  -0.57051  2.34348 -3.10859
H   0.03742  1.38085 -4.46657
H   1.11580  1.74297 -3.07968
C  -2.18663 -1.16446 -3.82861
H  -1.40914 -1.65975 -4.41824
C  -3.53641 -1.50941 -3.99536
H  -3.82153 -2.27493 -4.72359
C  -4.51339 -0.88677 -3.21375
H  -5.55982 -1.18828 -3.32480
C  -4.19290  0.11779 -2.27217
C  -5.31376  0.68584 -1.39555
H  -4.86671  1.37049 -0.65408
C  -6.02063 -0.43345 -0.59539
H  -6.53620 -1.14834 -1.25874
H  -6.78027  0.00387  0.07448
H  -5.30473 -1.00012  0.02326
C  -6.34010  1.48875 -2.22881
H  -5.87047  2.31179 -2.79543
H  -7.11395  1.92312 -1.57392
H  -6.84827  0.84069 -2.96331
C  -3.05238  2.83278 -1.34390
H  -3.92529  3.03275 -1.95675
C  -2.33707  3.63925 -0.51489
H  -2.47608  4.67765 -0.22997
C  -0.32062  3.54638  0.87194
C  -0.56849  3.49632  2.26886
C  -1.73613  2.71243  2.86962
H  -1.98510  1.88951  2.17336
C  -1.39654  2.07896  4.23402
H  -0.45438  1.50893  4.19582
H  -2.20534  1.39570  4.54279
H  -1.30025  2.84026  5.02722
C   0.25684  4.27783  3.10085
H   0.09283  4.26336  4.18212
C   1.26462  5.09243  2.56993
H   1.88388  5.70056  3.23714
C   1.46983  5.13883  1.18721
H   2.24748  5.79103  0.77690
C   0.67981  4.37596  0.30366
C   0.88254  4.52735 -1.20300
H   0.24226  3.78466 -1.70608
C   2.33780  4.23810 -1.62683
H   3.04060  4.97388 -1.19874
H   2.43210  4.29888 -2.72490
H   2.65961  3.23497 -1.30386
C   0.44058  5.93150 -1.68010
H  -0.61401  6.13780 -1.43085
H   0.55485  6.01945 -2.77411
H   1.05346  6.72217 -1.21392
C   1.58481 -1.40271  0.08122
C   0.25229 -3.28549  1.22922
C   0.01924 -3.13743  2.62555
C   0.96210 -2.35528  3.54308
H   1.58510 -1.69756  2.91159
C   0.21570 -1.45907  4.55188
H  -0.48913 -0.77815  4.04788
H   0.93779 -0.84708  5.11809
H  -0.35409 -2.05090  5.28877
C   1.90538 -3.32752  4.29465
H   1.32835 -4.01366  4.93841
H   2.60233 -2.76453  4.93832
H   2.50501 -3.94056  3.60240
C  -1.07899 -3.83198  3.17601
H  -1.28546 -3.74123  4.24652
C  -1.89548 -4.64767  2.38364
H  -2.74011 -5.17825  2.83457
C  -2.99054  3.61130  3.00444
H  -2.78459  4.46626  3.67149
H  -3.82978  3.03879  3.43569
H  -3.31962  4.01265  2.03217
C  -1.61573 -4.80676  1.02033
H  -2.23811 -5.47531  0.41747
C  -0.52846 -4.14621  0.41372
C  -0.17720 -4.43967 -1.04360
H   0.56928 -3.69235 -1.36518
C   0.48131 -5.83613 -1.16427
H   1.38771 -5.91711 -0.54137
H   0.76843 -6.03674 -2.21058
H  -0.21597 -6.63047 -0.84666
C  -1.39415 -4.32866 -1.98525
H  -2.15705 -5.09382 -1.76101
H  -1.07829 -4.48697 -3.03072
H  -1.87364 -3.33838 -1.91604
C   2.65543 -3.33246  0.76433
H   2.72117 -4.32914  1.18982
C   3.60533 -2.50346  0.25570
H   4.68016 -2.61784  0.15613
C   3.75329 -0.22433 -0.64470
C   4.10912  0.78837  0.28530
C   3.71572  0.71795  1.76121
H   2.83580  0.05752  1.84706
C   3.31156  2.08170  2.34979
H   4.16206  2.78429  2.39057
H   2.95465  1.95131  3.38534
H   2.50502  2.54899  1.76495
C   4.87015  0.09015  2.58181
H   5.13047 -0.91988  2.22334
H   4.58776  0.01116  3.64586
H   5.77891  0.71357  2.51892
C   4.94853  1.82174 -0.17217
H   5.23956  2.61801  0.51926
C   5.43555  1.83601 -1.48525
H   6.08854  2.64911 -1.81838
C   5.11564  0.79353 -2.36124
H   5.53729  0.79148 -3.37107
C   4.28402 -0.27312 -1.96159
C   4.09299 -1.46223 -2.90994
H   3.26182 -2.08122 -2.52594
C   3.74650 -1.04048 -4.35623
H   2.88002 -0.36026 -4.40091
H   3.51402 -1.93179 -4.96312
H   4.59430 -0.53010 -4.84368
C   5.36444 -2.34839 -2.92598
H   6.23166 -1.77903 -3.30190
H   5.21818 -3.21991 -3.58673
H   5.62479 -2.72428 -1.92307
C  -3.51055 -1.01842  2.65301
H  -4.20200 -0.16993  2.53082
H  -3.08844 -0.99517  3.66942
H  -4.06830 -1.95891  2.52220
H   0.30039  0.49833  1.14711
H  -1.07929 -1.25698 -0.43919
H   1.29917  1.10163 -0.58750

141
[11b]+
Ir -0.00530  0.06305  0.02110
H   0.20918 -0.29356 -1.54621
H   0.92736 -1.21868  0.77567
H  -0.16753  0.33123  1.76222
H  -0.58796  1.00853  1.37385
H  -0.82250  1.27427 -0.67821
Zn  1.08420 -2.11309 -0.74286
N   3.02286  0.92783 -0.31501
N   1.77853  2.63485  0.17365
N  -2.28586 -1.83207  1.07433
N  -2.77013 -1.16572 -0.93871
C   1.70393  1.26855 -0.04797
C   3.86604  2.04156 -0.26095
H   4.93320  1.95697 -0.44216
C   3.08359  3.11235  0.04523
H   3.32204  4.16234  0.18476
C   3.58967 -0.38368 -0.55967
C   4.03362 -1.14394  0.55834
C   4.68827 -2.36216  0.28880
H   5.04566 -2.97310  1.12365
C   4.92755 -2.78389 -1.02645
H   5.45411 -3.72611 -1.20939
C   4.51457 -1.99509 -2.10649
H   4.72931 -2.32417 -3.12766
C   3.83807 -0.77428 -1.90357
C   3.92926 -0.62532  1.99399
H   3.21542  0.21690  1.99944
C   5.30538 -0.08373  2.45600
H   6.05990 -0.88901  2.47434
H   5.23128  0.33378  3.47454
H   5.67915  0.71096  1.78920
C   3.40089 -1.67609  2.99084
H   2.39303 -2.02462  2.71360
H   3.33824 -1.23509  4.00007
H   4.06615 -2.55382  3.06161
C   3.48204  0.11802 -3.09395
H   2.76539  0.88096 -2.74176
C   0.70318  3.53001  0.55653
C   0.49861  3.77795  1.93889
C  -0.52644  4.68197  2.28358
H  -0.71435  4.90256  3.33918
C  -1.28373  5.32811  1.29819
H  -2.06883  6.03341  1.58942
C  -1.01799  5.10129 -0.05872
H  -1.59067  5.64286 -0.81785
C  -0.01414  4.20054 -0.46570
C   1.42053  3.20815  3.02187
H   2.01042  2.38855  2.57354
C   2.41590  4.30029  3.48817
H   3.00537  4.70510  2.64894
H   3.11974  3.89007  4.23236
H   1.88046  5.14418  3.95627
C   0.67197  2.62245  4.23665
H   0.06913  3.38575  4.75774
H   1.39748  2.22742  4.96791
H  -0.00014  1.79733  3.95087
C   0.34471  4.04798 -1.94493
H   0.94997  3.13071 -2.05147
C   1.21219  5.24717 -2.40238
H   1.50928  5.12708 -3.45830
H   2.13097  5.34594 -1.80015
H   0.65170  6.19396 -2.31376
C  -0.88324  3.89016 -2.86286
H  -1.52372  4.78923 -2.85523
H  -1.49823  3.02370 -2.57343
H  -0.55221  3.73800 -3.90423
C  -1.79494 -1.04258  0.04009
C  -3.51483 -2.40593  0.74432
H  -4.05470 -3.04004  1.44094
C  -3.81667 -1.98929 -0.51653
H  -4.67864 -2.17985 -1.14849
C  -1.74354 -1.95221  2.41685
C  -0.87046 -3.02899  2.71795
C  -0.36994 -3.10420  4.03268
H   0.30783 -3.91914  4.30282
C  -0.73857 -2.16605  5.00577
H  -0.33492 -2.24541  6.02035
C  -1.65198 -1.15181  4.69462
H  -1.97404 -0.45710  5.47681
C  -2.19072 -1.02768  3.39794
C  -0.56567 -4.13456  1.70556
H  -0.70293 -3.71225  0.69150
C   0.87211 -4.68370  1.79456
H   1.62729 -3.88448  1.71178
H   1.04861 -5.40352  0.97858
H   1.04903 -5.21974  2.74273
C  -1.57889 -5.29664  1.86542
H  -1.49660 -5.74672  2.86979
H  -1.38017 -6.08593  1.12049
H  -2.61990 -4.96056  1.73243
C  -3.30837 -0.01546  3.12865
H  -3.45223  0.05681  2.03623
C  -3.00698  1.40662  3.64306
H  -2.86248  1.43005  4.73676
H  -3.85531  2.07338  3.41365
H  -2.10874  1.83661  3.17143
C  -4.63385 -0.53385  3.74175
H  -4.90197 -1.53177  3.35707
H  -5.46266  0.15592  3.50825
H  -4.55503 -0.61050  4.83991
C  -2.90078 -0.42508 -2.18508
C  -3.63266  0.78995 -2.15133
C  -3.82110  1.46573 -3.37359
H  -4.38431  2.40429 -3.38333
C  -3.31977  0.94837 -4.57280
H  -3.47845  1.48931 -5.51129
C  -2.63851 -0.27518 -4.57899
H  -2.27917 -0.68289 -5.52778
C  -2.42430 -1.00102 -3.39055
C  -4.29682  1.32727 -0.88186
H  -3.90316  0.75831 -0.02155
C  -3.98649  2.81470 -0.61902
H  -2.90327  2.99297 -0.53144
H  -4.46330  3.13687  0.32257
H  -4.37885  3.46426 -1.42052
C  -5.82650  1.09423 -0.94148
H  -6.27736  1.64991 -1.78174
H  -6.30670  1.44227 -0.01090
H  -6.07596  0.02837 -1.07557
C  -1.78471 -2.39010 -3.43759
H  -1.26564 -2.55603 -2.47441
C  -0.74479 -2.54375 -4.56505
H  -1.22232 -2.56956 -5.55982
H  -0.20025 -3.49485 -4.44657
H  -0.01181 -1.72129 -4.56405
C  -2.86608 -3.49055 -3.58699
H  -3.57907 -3.49492 -2.74749
H  -2.39435 -4.48724 -3.63163
H  -3.43936 -3.34403 -4.51869
C   1.44462 -3.75994 -1.70697
H   2.30815 -4.27237 -1.25467
H   1.67839 -3.54784 -2.76184
H   0.57171 -4.43254 -1.66624
C   4.74181  0.85123 -3.61707
H   5.21350  1.47206 -2.83775
H   4.47815  1.51078 -4.46120
H   5.49655  0.12929 -3.97399
C   2.80395 -0.65985 -4.23971
H   3.49096 -1.38173 -4.71387
H   2.47218  0.03877 -5.02608
H   1.92370 -1.21649 -3.88033

155
[14c]+
Ir -0.01104 -0.01536 -0.25221
H   0.59854 -1.51460 -0.38572
H   0.51333 -0.23934  1.28384
H  -0.70166  1.58199 -0.31029
Zn -0.39890  1.76181  1.49926
P  -0.50017 -0.21834 -2.61406
N   3.04893 -0.05769 -1.11193
N   2.35581  2.00502 -0.87064
N  -1.86963 -1.82999  1.49585
N  -3.19243 -0.54434  0.34087
C   1.91711  0.68103 -0.72665
C   3.31601 -1.48689 -0.95101
C   3.57137 -2.30418 -2.08759
C   3.80952 -1.77898 -3.50846
H   3.52930 -0.71261 -3.54593
C   5.32208 -1.85046 -3.84312
H   5.93868 -1.31195 -3.10329
H   5.51748 -1.41200 -4.83665
H   5.67339 -2.89612 -3.85853
C   3.00189 -2.52811 -4.59068
H   3.31535 -3.58249 -4.67107
H   3.16693 -2.06390 -5.57777
H   1.91998 -2.51719 -4.38355
C   3.78548 -3.68187 -1.86518
H   3.96871 -4.33398 -2.72488
C   3.80396 -4.22180 -0.57786
H   3.95939 -5.29571 -0.43317
C   3.69500 -3.37021  0.52809
H   3.79681 -3.78290  1.53446
C   3.49150 -1.98703  0.37254
C   3.65956 -1.05852  1.57747
H   2.94699 -0.22185  1.47387
C   3.39226 -1.72957  2.93491
H   4.16220 -2.48320  3.17782
H   2.40729 -2.21737  2.96864
H   3.42966 -0.97109  3.73465
C   5.10478 -0.49180  1.57595
H   5.83679 -1.31444  1.65346
H   5.25598  0.17415  2.44326
H   5.33639  0.08211  0.66431
C   4.09193  0.78170 -1.51583
H   5.04564  0.38396 -1.84928
C   3.66170  2.06209 -1.36893
H   4.16623  3.00936 -1.53374
C   1.81475  3.22357 -0.26929
C   0.93467  4.06653 -1.00331
C   1.63206  4.16230 -3.43418
H   1.81541  5.24911 -3.37699
H   1.32891  3.92739 -4.46945
H   2.58531  3.64638 -3.23759
C  -0.81346  4.38904 -2.86679
H  -1.63576  4.15024 -2.17259
H  -1.09547  4.02730 -3.87022
H  -0.73604  5.48752 -2.94156
C   0.52030  5.26594 -0.39377
H  -0.16463  5.92812 -0.92964
C   0.98479  5.64237  0.87346
H   0.65148  6.58411  1.32124
C   1.89792  4.82928  1.54847
H   2.29068  5.14751  2.51919
C   2.34694  3.61133  0.99489
C   3.46570  2.85085  1.71442
H   3.63300  1.89636  1.19013
C   4.78483  3.65994  1.63955
H   4.69661  4.61536  2.18476
H   5.06620  3.89563  0.59986
H   5.61089  3.08733  2.09430
C   3.13486  2.51212  3.18261
H   3.98614  1.98645  3.64780
H   2.24956  1.86064  3.25877
H   2.94255  3.41694  3.78424
C   0.52003  3.74668 -2.43757
H   0.39772  2.65118 -2.48774
C  -0.62694  2.86576  3.11954
H   0.29850  2.74001  3.70853
H  -0.61230  3.91172  2.76146
C  -1.85091  2.62899  4.02260
H  -1.83631  3.29691  4.90481
H  -1.89954  1.59500  4.40511
H  -2.80118  2.81918  3.49725
C   0.87482  0.23369 -3.78527
H   1.09484  1.30896 -3.72729
H   0.58245 -0.01885 -4.81759
H   1.77818 -0.32122 -3.51607
C  -1.86621  0.74329 -3.43421
H  -2.84401  0.47938 -3.01718
H  -1.85976  0.54423 -4.51911
H  -1.69225  1.81500 -3.25983
C  -0.81252 -1.97250 -3.14814
H   0.07636 -2.56776 -2.88942
H  -1.00632 -2.03690 -4.23169
H  -1.66910 -2.38209 -2.59511
C  -1.82970 -0.86732  0.48352
C  -0.82947 -2.67369  2.07084
C  -0.46370 -3.85950  1.38076
C  -1.02930 -4.21455  0.00606
H  -1.34033 -3.27192 -0.47614
C   0.00420 -4.88353 -0.92139
H   0.92061 -4.27829 -1.01229
H  -0.42842 -5.01955 -1.92757
H   0.29219 -5.88703 -0.56272
C  -2.27977 -5.11602  0.15871
H  -2.01749 -6.06778  0.65265
H  -2.70635 -5.35701 -0.83074
H  -3.06667 -4.63049  0.75971
C   0.36448 -4.77557  2.05706
H   0.66030 -5.69963  1.55179
C   0.77798 -4.54937  3.37559
H   1.39873 -5.28986  3.89047
C   0.38561 -3.38167  4.03837
H   0.70331 -3.21506  5.07271
C  -0.42200 -2.41519  3.40445
C  -0.85555 -1.17591  4.18919
H  -1.38313 -0.49873  3.49299
C   0.35560 -0.40292  4.75510
H   0.91741 -1.00601  5.48869
H   0.01792  0.51232  5.26942
H   1.05226 -0.11165  3.95255
C  -1.83455 -1.54419  5.32944
H  -2.73733 -2.05350  4.95362
H  -2.15831 -0.63691  5.86781
H  -1.35409 -2.21539  6.06208
C  -3.16410 -2.04875  1.96921
H  -3.36465 -2.76345  2.76125
C  -3.98728 -1.23949  1.25682
H  -5.06072 -1.08637  1.30167
C  -3.91940  0.21676 -0.67086
C  -4.57567 -0.51134 -1.70870
C  -4.51129 -2.03588 -1.85899
H  -3.63677 -2.40147 -1.28981
C  -4.35759 -2.48883 -3.33055
H  -5.29430 -2.34624 -3.89587
H  -4.12323 -3.56596 -3.37032
H  -3.56177 -1.94300 -3.86043
C  -5.77792 -2.70767 -1.26904
H  -5.90233 -2.50554 -0.19447
H  -5.72471 -3.80178 -1.40086
H  -6.68266 -2.34782 -1.78865
C  -5.37040  0.21838 -2.61629
H  -5.88048 -0.31445 -3.42404
C  -5.51844  1.60554 -2.50830
H  -6.12974  2.15108 -3.23429
C  -4.91852  2.28418 -1.44370
H  -5.09213  3.35799 -1.32518
C  -4.14365  1.60444 -0.48114
C  -3.75501  2.33955  0.79935
H  -3.00637  1.72683  1.33616
C  -3.14307  3.73212  0.55510
H  -2.24294  3.67199 -0.07856
H  -2.85148  4.19071  1.51419
H  -3.85966  4.41838  0.07223
C  -5.00994  2.45011  1.70384
H  -5.80272  3.02870  1.19911
H  -4.76787  2.96269  2.65006
H  -5.42439  1.45876  1.95154

140
[15b]
Ir  0.01096  0.00587  0.05689
H   1.58350 -0.14553  0.47909
H  -0.23136 -0.30402  1.66023
H  -1.69921  0.10439  0.01051
H   0.67772  0.25079 -1.48957
Zn -1.38063  0.28853 -1.93993
N  -0.99498 -2.96754  0.17068
N   0.85459 -2.82698 -0.96180
N  -0.77149  3.01098  0.58900
N   1.31059  2.64726  1.08550
C   3.09804  1.77134  2.53671
C  -2.41774  0.29688 -3.61198
H  -3.35328  0.86693 -3.48046
H  -2.68374 -0.73365 -3.90920
H  -1.85307  0.74872 -4.44529
C  -0.05186 -2.02823 -0.25897
C  -2.15793 -2.79074  1.02082
C  -3.43678 -2.68043  0.41795
C  -3.62620 -2.57363 -1.09482
H  -2.65766 -2.26935 -1.53134
C  -4.01221 -3.94226 -1.70544
H  -3.24330 -4.70856 -1.51196
H  -4.13693 -3.85596 -2.79904
H  -4.96589 -4.30521 -1.28242
C  -4.66597 -1.50036 -1.48019
H  -5.68360 -1.78086 -1.15540
H  -4.69352 -1.37713 -2.57544
H  -4.41867 -0.52306 -1.03441
C  -4.56491 -2.72023  1.26189
H  -5.56414 -2.64670  0.82110
C  -4.43128 -2.86319  2.64761
H  -5.32217 -2.90040  3.28380
C  -3.15700 -2.95478  3.21860
H  -3.05869 -3.06712  4.30315
C  -1.99473 -2.92540  2.42340
C  -0.62423 -3.10710  3.07451
H   0.13691 -2.78450  2.34386
C  -0.37490 -4.59568  3.41626
H  -1.12586 -4.96647  4.13662
H   0.62311 -4.72692  3.87011
H  -0.42514 -5.23356  2.51790
C  -0.44894 -2.22348  4.32579
H  -0.61046 -1.16206  4.07827
H   0.57479 -2.33210  4.72242
H  -1.14388 -2.50613  5.13639
C  -0.67327 -4.26404 -0.24880
H  -1.29831 -5.11486  0.00543
C   0.48369 -4.17527 -0.95855
H   1.08434 -4.93227 -1.45401
C   2.12444 -2.44719 -1.54842
C   3.29030 -2.56986 -0.75149
C   3.24164 -3.01753  0.70900
H   2.19080 -2.96769  1.04077
C   3.71772 -4.48375  0.84415
H   4.76710 -4.59047  0.51625
H   3.10486 -5.17052  0.23606
H   3.65719 -4.81504  1.89569
C   4.05246 -2.08966  1.63457
H   5.13203 -2.11550  1.40271
H   3.93680 -2.41023  2.68489
H   3.70614 -1.04836  1.54888
C   4.53281 -2.32678 -1.36890
H   5.44928 -2.41440 -0.77611
C   4.61488 -1.99025 -2.72467
H   5.59152 -1.81190 -3.18761
C   3.44779 -1.88735 -3.49178
H   3.52163 -1.63175 -4.55347
C   2.17826 -2.11387 -2.92477
C   0.92569 -2.05879 -3.79828
H   0.05816 -1.93521 -3.12555
C   0.73922 -3.38422 -4.57543
H   1.59517 -3.56734 -5.24920
H  -0.17651 -3.34641 -5.19117
H   0.65469 -4.24816 -3.89513
C   0.92827 -0.85974 -4.76814
H   1.08345  0.08707 -4.22571
H  -0.03891 -0.79952 -5.29448
H   1.71577 -0.95186 -5.53697
C   0.19004  1.99147  0.56798
C  -2.11019  2.98131  0.04200
C  -2.32881  3.57651 -1.22835
C  -1.21592  4.26599 -2.02410
H  -0.25128  4.01091 -1.55264
C  -1.14443  3.80603 -3.49521
H  -1.00302  2.71643 -3.57017
H  -0.29950  4.30159 -4.00423
H  -2.06178  4.06490 -4.05244
C  -1.38112  5.80399 -1.95567
H  -2.33154  6.11852 -2.42192
H  -0.55783  6.30586 -2.49335
H  -1.38254  6.17218 -0.91619
C  -3.65054  3.59137 -1.72180
H  -3.85082  4.04042 -2.70025
C  -4.70515  3.04998 -0.97972
H  -5.72350  3.06787 -1.38294
C  -4.46387  2.49849  0.28711
H  -5.29972  2.09498  0.86604
C  -3.16714  2.45954  0.83229
C  -2.91417  1.94063  2.24737
H  -1.90250  1.49793  2.25246
C  -2.95030  3.10863  3.26419
H  -2.19784  3.88100  3.03400
H  -2.74820  2.73480  4.28344
H  -3.94375  3.59221  3.27169
C  -3.89181  0.83237  2.67548
H  -4.92355  1.20976  2.79876
H  -3.58140  0.41929  3.64981
H  -3.90442  0.00409  1.95007
C  -0.26237  4.20837  1.10256
H  -0.87821  5.09820  1.19188
C   1.04261  3.98130  1.40984
H   1.80881  4.63122  1.82160
C   2.66591  2.16066  1.24480
C   3.55381  2.26119  0.14427
C   3.09474  2.74969 -1.22886
H   1.99323  2.69454 -1.25004
C   3.60732  1.85603 -2.37546
H   4.70800  1.88503 -2.46457
H   3.19428  2.20697 -3.33749
H   3.29768  0.80992 -2.22736
C   3.51095  4.22437 -1.44510
H   3.09031  4.88409 -0.66713
H   3.15823  4.58710 -2.42672
H   4.61007  4.33266 -1.42023
C   4.90880  1.95193  0.37026
H   5.61776  2.02134 -0.46128
C   5.36647  1.57738  1.63961
H   6.42756  1.35456  1.79594
C   4.46714  1.48668  2.70893
H   4.83156  1.19016  3.69807
C   2.13871  1.68397  3.72354
H   1.11139  1.71081  3.32093
C   2.29151  0.35563  4.49319
H   2.16634 -0.50487  3.81757
H   1.52628  0.28723  5.28545
H   3.27846  0.27352  4.98228
C   2.31877  2.88762  4.67842
H   3.34255  2.91326  5.09254
H   1.61305  2.81986  5.52497
H   2.13973  3.84741  4.16558

5
[ZnMe]+
Zn  0.00000  0.00000  0.47737
C   0.00000  0.00000 -1.50555
H   0.00000  1.06863 -1.76258
H   0.92546 -0.53432 -1.76258
H  -0.92546 -0.53432 -1.76258
    
13
PMe3
P   0.00000  0.00000  0.62009
C  -0.61375  1.53506 -0.28845
H  -0.57041  1.42170 -1.38586
H  -1.65482  1.74192  0.00941
H   0.00000  2.40197  0.00668
C   1.63628 -0.23600 -0.28845
H   2.08017 -1.20098  0.00668
H   1.51643 -0.21686 -1.38586
H   2.33596  0.56215  0.00941
C  -1.02252 -1.29906 -0.28845
H  -0.94602 -1.20484 -1.38586
H  -0.68114 -2.30407  0.00941
H  -2.08017 -1.20098  0.00668
    
14
PMe3-H+
P   0.00000  0.00000  0.33364
C   0.64788  1.62162 -0.21370
H   0.66182  1.65636 -1.31461
H   0.00000  2.42437  0.17134
H   1.67050  1.75703  0.17143
C   1.08042 -1.37189 -0.21370
H   0.68639 -2.32521  0.17143
H   1.10353 -1.40133 -1.31461
H   2.09956 -1.21218  0.17134
C  -1.72830 -0.24973 -0.21370
H  -1.76536 -0.25502 -1.31461
H  -2.09956 -1.21218  0.17134
H  -2.35688  0.56818  0.17143
H   0.00000  0.00000  1.75766
    
18
[(PMe3)ZnMe]+
Zn -1.25435  0.00007  0.00006
C  -3.17990 -0.00009 -0.00004
H  -3.54386  0.63216  0.82511
H  -3.54375  0.39835 -0.96021
H  -3.54368 -1.03088  0.13494
P   1.12353  0.00005  0.00002
C   1.82272 -0.79414 -1.52033
H   2.92351 -0.76998 -1.47462
H   1.48415 -1.83981 -1.58452
H   1.48381 -0.24975 -2.41530
C   1.82299  1.71368  0.07246
H   1.48392  2.21663  0.99130
H   2.92379  1.66199  0.07078
H   1.48467  2.29210 -0.80113
C   1.82295 -0.91974  1.44772
H   2.92374 -0.89284  1.40340
H   1.48508 -0.45227  2.38554
H   1.48348 -1.96682  1.42395
    
31
[(PMe3)2ZnMe]+
Zn  0.00038 -0.90411 -0.01277
C  -0.00128 -2.86839 -0.00119
H   0.38944 -3.24981 -0.96002
H   0.64780 -3.24996  0.80475
H  -1.01313 -3.27777  0.14637
P   2.06711  0.41962 -0.00954
C   3.39070 -0.47817 -0.95632
H   4.35308  0.05210 -0.87391
H   3.49814 -1.49727 -0.55394
H   3.10381 -0.54828 -2.01715
C   2.11294  2.15050 -0.69162
H   1.43021  2.79499 -0.11686
H   3.13408  2.56023 -0.62871
H   1.79368  2.14196 -1.74548
C   2.76901  0.58468  1.70596
H   3.76003  1.06514  1.66964
H   2.09504  1.19255  2.32945
H   2.86734 -0.41375  2.15979
P  -2.06113  0.42599 -0.00099
C  -3.08359  0.02499 -1.50206
H  -4.07298  0.50514 -1.43280
H  -2.57059  0.38131 -2.40897
H  -3.21251 -1.06602 -1.57495
C  -2.06682  2.28582  0.07197
H  -3.10121  2.66616  0.06909
H  -1.56351  2.62322  0.99143
H  -1.53181  2.69328 -0.79974
C  -3.13330 -0.08955  1.42836
H  -2.65071  0.19282  2.37704
H  -4.12011  0.39657  1.36447
H  -3.26324 -1.18267  1.41084
    
19
PMe3-ZnHMe
Zn -1.52234 -0.55490  0.00000
H  -1.07311 -2.05086  0.00000
C  -2.66576  1.03741  0.00000
H  -3.73726  0.77403  0.00000
H  -2.47162  1.66370  0.88903
H  -2.47162  1.66370 -0.88903
P   1.12093  0.19994  0.00000
C   1.97052  1.87468  0.00000
H   3.06994  1.78215  0.00000
H   1.65517  2.44003 -0.89157
H   1.65517  2.44003  0.89157
C   1.97052 -0.63871 -1.44404
H   3.06920 -0.61106 -1.34928
H   1.63251 -1.68603 -1.49053
H   1.67572 -0.13947 -2.38116
C   1.97052 -0.63871  1.44404
H   1.63251 -1.68603  1.49053
H   3.06920 -0.61106  1.34928
H   1.67572 -0.13947  2.38116
    
21
IMe4 (C2v)
C   0.00000  0.00000  1.59173
C   0.00000  0.68850 -0.64440
C   0.00000  1.66776 -1.77570
H   0.88896  2.32591 -1.75823
H   0.00000  1.13997 -2.74313
H  -0.88896  2.32591 -1.75823
C   0.00000 -0.68850 -0.64440
C   0.00000 -1.66776 -1.77570
H   0.00000 -1.13997 -2.74313
H   0.88896 -2.32591 -1.75823
H  -0.88896 -2.32591 -1.75823
N   0.00000  1.06523  0.71077
C   0.00000  2.44349  1.18031
H   0.89635  2.98862  0.83464
H  -0.89635  2.98862  0.83464
H   0.00000  2.40354  2.27843
N   0.00000 -1.06523  0.71077
C   0.00000 -2.44349  1.18031
H  -0.89635 -2.98862  0.83464
H   0.89635 -2.98862  0.83464
H   0.00000 -2.40354  2.27843
    
22
IMe4-H+ (C2v)
C   0.00000  0.00000  1.46016
C   0.00000  0.69343 -0.66978
C   0.00000  1.67444 -1.79625
H   0.89259  2.32352 -1.77368
H   0.00000  1.14490 -2.75956
H  -0.89259  2.32352 -1.77368
C   0.00000 -0.69343 -0.66978
C   0.00000 -1.67444 -1.79625
H   0.00000 -1.14490 -2.75956
H   0.89259 -2.32352 -1.77368
H  -0.89259 -2.32352 -1.77368
N   0.00000  1.09284  0.67215
C   0.00000  2.48211  1.15228
H   0.89936  3.00228  0.78991
H  -0.89936  3.00228  0.78991
H   0.00000  2.48130  2.25047
N   0.00000 -1.09284  0.67215
C   0.00000 -2.48211  1.15228
H  -0.89936 -3.00228  0.78991
H   0.89936 -3.00228  0.78991
H   0.00000 -2.48130  2.25047
H   0.00000  0.00000  2.54715
    
26
[(IMe4)ZnMe]+
Zn  0.00071  2.06439  0.00000
C   0.00003  3.98029  0.00000
H   0.51957  4.36051  0.89471
H   0.51957  4.36051 -0.89471
H  -1.03386  4.36139  0.00000
C   0.00005  0.09150  0.00000
C  -0.00038 -2.07837 -0.69287
C  -0.00066 -3.20816 -1.67077
H   0.89116 -3.18820 -2.32128
H  -0.00049 -4.17072 -1.13934
H  -0.89289 -3.18824 -2.32074
C  -0.00038 -2.07837  0.69287
C  -0.00066 -3.20816  1.67077
H  -0.00049 -4.17072  1.13934
H   0.89116 -3.18820  2.32128
H  -0.89289 -3.18824  2.32074
N  -0.00019 -0.73823 -1.08441
C  -0.00038 -0.29421 -2.48306
H   0.89910 -0.66274 -2.99982
H  -0.89849 -0.66542 -3.00027
H  -0.00217  0.80486 -2.51476
N  -0.00019 -0.73823  1.08441
C  -0.00038 -0.29421  2.48306
H  -0.89849 -0.66542  3.00027
H   0.89910 -0.66274  2.99982
H  -0.00217  0.80486  2.51476
    
47
[(IMe4)2ZnMe]+
Zn -0.01253 -1.30984  0.00428
C  -0.02670 -3.28933 -0.05502
H  -0.07754 -3.63860 -1.10363
H   0.88608 -3.73873  0.37201
H  -0.89103 -3.72192  0.47741
C   1.72869 -0.19627 -0.04255
C   3.93431  0.36016  0.25714
C   5.29660  0.28593  0.86834
H   5.76475 -0.70234  0.71347
H   5.95899  1.03869  0.41607
H   5.27154  0.47625  1.95578
C   3.43702  1.16491 -0.74878
C   4.09803  2.22119 -1.57494
H   5.15585  2.32008 -1.28993
H   4.06735  1.98062 -2.65234
H   3.62593  3.21068 -1.44006
N   2.87291 -0.45863  0.66101
C   2.97492 -1.46494  1.72082
H   3.84073 -2.11961  1.53751
H   3.08867 -0.98431  2.70619
H   2.06161 -2.07588  1.71168
N   2.09183  0.80612 -0.90256
C   1.20002  1.39003 -1.90527
H   1.23582  2.48946 -1.85346
H   1.48998  1.06999 -2.91951
H   0.17446  1.05282 -1.69741
C  -1.73881 -0.17343  0.06322
C  -3.95497  0.37407 -0.16820
C  -5.35875  0.23222 -0.66241
H  -5.82434 -0.70797 -0.31736
H  -5.97899  1.06210 -0.29290
H  -5.41039  0.24445 -1.76534
C  -3.37862  1.31933  0.65760
C  -3.96838  2.50836  1.34578
H  -5.04227  2.58443  1.12010
H  -3.86534  2.44223  2.44337
H  -3.49521  3.45261  1.02238
N  -2.93435 -0.52088 -0.50693
C  -3.12650 -1.68299 -1.37899
H  -3.98466 -2.27736 -1.02958
H  -3.30868 -1.36354 -2.41803
H  -2.22193 -2.30496 -1.33626
N  -2.03031  0.96129  0.77426
C  -1.06641  1.68359  1.60517
H  -1.07383  2.75595  1.35394
H  -1.30901  1.56550  2.67399
H  -0.06574  1.27239  1.41141

27
IMe4-ZnHMe
Zn  1.66799  1.54167  0.00000
H   1.05341  3.01211  0.00000
C   3.48407  0.70839  0.00000
H   4.26682  1.48705  0.00000
H   3.66901  0.07442  0.88917
H   3.66901  0.07442 -0.88917
C   0.00000  0.15977  0.00000
C  -1.29715 -1.74366  0.00000
C  -1.57632 -3.21278  0.00000
H  -1.15505 -3.71461  0.88993
H  -2.66184 -3.39603  0.00000
H  -1.15505 -3.71461 -0.88993
C  -2.15139 -0.66083  0.00000
C  -3.64514 -0.59205  0.00000
H  -4.07559 -1.60535  0.00000
H  -4.03458 -0.06500  0.88970
H  -4.03458 -0.06500 -0.88970
N  -0.00193 -1.21168  0.00000
C   1.21364 -2.02429  0.00000
H   1.24977 -2.66443  0.89740
H   1.24977 -2.66443 -0.89740
H   2.07515 -1.34336  0.00000
N  -1.33479  0.47636  0.00000
C  -1.84519  1.84864  0.00000
H  -2.45938  2.02878 -0.89812
H  -2.45938  2.02878  0.89812
H  -0.97528  2.52538  0.00000

47
IMes (C2)
C   0.00000  0.00000  0.28194
C  -0.00153  0.68295 -1.95024
H  -0.01290  1.39817 -2.76954
C   0.00153 -0.68295 -1.95024
H   0.01290 -1.39817 -2.76954
N   0.00000  1.06908 -0.59966
N   0.00000 -1.06908 -0.59966
C  -0.00268  2.44315 -0.16206
C  -1.16836  2.97135  0.43997
C   1.16063  3.22541 -0.33851
C  -1.14883  4.31700  0.84673
C   1.12562  4.56893  0.07977
C  -0.01845  5.13630  0.66754
H  -2.04585  4.73509  1.32000
H   2.02604  5.18282 -0.04617
C   0.00268 -2.44315 -0.16206
C   1.16836 -2.97135  0.43997
C  -1.16063 -3.22541 -0.33851
C   1.14883 -4.31700  0.84673
C  -1.12562 -4.56893  0.07977
C   0.01845 -5.13630  0.66754
H   2.04585 -4.73509  1.32000
H  -2.02604 -5.18282 -0.04617
C  -2.39285  2.11122  0.65528
H  -2.81513  1.76517 -0.30567
H  -2.12960  1.20738  1.23047
H  -3.17627  2.66991  1.19157
C  -0.04077  6.59189  1.08475
H  -0.49688  7.22630  0.30207
H  -0.63034  6.74003  2.00514
H   0.97657  6.97643  1.26537
C   2.42507  2.63450 -0.92423
H   2.66505  1.66752 -0.45068
H   2.33499  2.44289 -2.00845
H   3.27740  3.31664 -0.77635
C  -2.42507 -2.63450 -0.92423
H  -2.66505 -1.66752 -0.45068
H  -2.33499 -2.44289 -2.00845
H  -3.27740 -3.31664 -0.77635
C   2.39285 -2.11122  0.65528
H   2.81513 -1.76517 -0.30567
H   2.12960 -1.20738  1.23047
H   3.17627 -2.66991  1.19157
C   0.04077 -6.59189  1.08475
H  -0.97657 -6.97643  1.26537
H   0.49688 -7.22630  0.30207
H   0.63034 -6.74003  2.00514
    
48
IMes-H+ (C2)
C   0.00000  0.00000  0.14268
C   0.50302  0.46799 -1.97367
H   1.02950  0.95909 -2.78769
C  -0.50302 -0.46799 -1.97367
H  -1.02950 -0.95909 -2.78769
N   0.80456  0.74837 -0.64297
N  -0.80456 -0.74837 -0.64297
C   1.81347  1.68812 -0.17009
C   1.42379  3.02447  0.07145
C   3.13333  1.21774  0.01226
C   2.42212  3.90720  0.51935
C   4.08440  2.14992  0.46224
C   3.75410  3.49507  0.71854
H   2.14774  4.94940  0.71717
H   5.11526  1.81192  0.61609
C  -1.81347 -1.68812 -0.17009
C  -1.42379 -3.02447  0.07145
C  -3.13333 -1.21774  0.01226
C  -2.42212 -3.90720  0.51935
C  -4.08440 -2.14992  0.46224
C  -3.75410 -3.49507  0.71854
H  -2.14774 -4.94940  0.71717
H  -5.11526 -1.81192  0.61609
C   0.00000  3.49727 -0.12803
H  -0.37894  3.26340 -1.13806
H  -0.69348  3.03304  0.59641
H  -0.06712  4.58671  0.00852
C   4.80949  4.47847  1.16989
H   5.29552  4.95453  0.29888
H   4.37664  5.28434  1.78355
H   5.60068  3.98344  1.75510
C   3.51897 -0.22142 -0.25307
H   2.98117 -0.92230  0.41037
H   3.30088 -0.52525 -1.29191
H   4.59564 -0.36964 -0.08350
C  -3.51897  0.22142 -0.25307
H  -2.98117  0.92230  0.41037
H  -3.30088  0.52525 -1.29191
H  -4.59564  0.36964 -0.08350
C   0.00000 -3.49727 -0.12803
H   0.37894 -3.26340 -1.13806
H   0.69348 -3.03304  0.59641
H   0.06712 -4.58671  0.00852
C  -4.80949 -4.47847  1.16989
H  -5.60068 -3.98344  1.75510
H  -5.29552 -4.95453  0.29888
H  -4.37664 -5.28434  1.78355
H   0.00000  0.00000  1.22947
    
52
[(IMes)ZnMe]+
Zn  0.00000  1.62515 -0.19110
C   0.00001  3.52853 -0.41379
H  -0.89626  3.84682 -0.97043
H   0.00080  4.02792  0.56872
H   0.89548  3.84666 -0.97179
C   0.00000 -0.32777  0.03773
C  -0.68721 -2.46753  0.28911
H  -1.40451 -3.27874  0.38453
C   0.68720 -2.46753  0.28911
H   1.40450 -3.27874  0.38453
N  -1.08948 -1.14547  0.13385
N   1.08947 -1.14547  0.13385
C  -2.46362 -0.67154  0.07860
C  -3.09979 -0.30165  1.28675
C  -3.10409 -0.60211 -1.18074
C  -4.42370  0.16400  1.19879
C  -4.42800 -0.12859 -1.20249
C  -5.10633  0.25650 -0.02976
H  -4.93658  0.46011  2.12082
H  -4.94424 -0.06223 -2.16684
C   2.46361 -0.67155  0.07861
C   3.10409 -0.60211 -1.18074
C   3.09979 -0.30165  1.28675
C   4.42800 -0.12859 -1.20249
C   4.42369  0.16400  1.19879
C   5.10633  0.25650 -0.02976
H   4.94424 -0.06224 -2.16684
H   4.93657  0.46011  2.12082
C  -2.40248 -0.40870  2.62611
H  -2.13049 -1.45211  2.86424
H  -1.46900  0.18094  2.65967
H  -3.05528 -0.04276  3.43242
C  -6.54096  0.72990 -0.08464
H  -7.23637 -0.12176  0.02755
H  -6.76415  1.44218  0.72559
H  -6.77145  1.21506 -1.04642
C  -2.41098 -1.02675 -2.45779
H  -1.47506 -0.46634 -2.63133
H  -2.14427 -2.09823 -2.44261
H  -3.06443 -0.85909 -3.32675
C   2.40248 -0.40870  2.62611
H   1.46900  0.18095  2.65967
H   2.13049 -1.45211  2.86425
H   3.05527 -0.04275  3.43242
C   2.41098 -1.02676 -2.45778
H   2.14428 -2.09825 -2.44260
H   1.47506 -0.46636 -2.63133
H   3.06442 -0.85910 -3.32675
C   6.54096  0.72990 -0.08464
H   6.76415  1.44217  0.72559
H   7.23637 -0.12176  0.02754
H   6.77144  1.21507 -1.04642

99
[(IMes)2ZnMe]+
Zn  0.03541  0.06904 -0.88523
C   0.07829  0.17492 -2.87217
H   0.47502  1.13096 -3.24659
H   0.70238 -0.62662 -3.30593
H  -0.93985  0.04696 -3.28112
C   0.36330  1.79075  0.23305
C   0.13062  3.77710  1.35194
H  -0.37823  4.51215  1.96973
C   1.34902  3.79853  0.73501
H   2.13383  4.55000  0.71443
N  -0.45619  2.54835  1.03690
N   1.47143  2.58744  0.05550
C  -1.79227  2.22524  1.49718
C  -2.88470  2.44753  0.62750
C  -1.96388  1.83500  2.84611
C  -4.17829  2.26896  1.15252
C  -3.27964  1.66959  3.31478
C  -4.39958  1.89684  2.49170
H  -5.03777  2.44721  0.49611
H  -3.43140  1.36882  4.35807
C   2.63263  2.25817 -0.74882
C   3.68238  1.52652 -0.15221
C   2.70708  2.75805 -2.07004
C   4.81114  1.24786 -0.94506
C   3.85677  2.44532 -2.81559
C   4.91418  1.68555 -2.27826
H   5.63975  0.68618 -0.49865
H   3.93167  2.81770 -3.84390
C  -2.68598  2.88991 -0.80584
H  -2.03100  3.77612 -0.87014
H  -2.22007  2.10004 -1.42173
H  -3.65062  3.14726 -1.26891
C  -5.80282  1.77343  3.04443
H  -6.10380  2.70359  3.55990
H  -6.54066  1.59009  2.24700
H  -5.87943  0.95746  3.78183
C  -0.78274  1.62870  3.76984
H   0.01182  1.03036  3.29358
H  -0.32424  2.58917  4.06664
H  -1.09694  1.11702  4.69254
C   1.62270  3.63743 -2.65303
H   0.61524  3.23699 -2.45437
H   1.65927  4.65635 -2.22626
H   1.74419  3.73338 -3.74288
C   3.61869  1.09262  1.29475
H   3.36043  1.93585  1.95882
H   2.86242  0.30571  1.45879
H   4.58898  0.68977  1.61987
C   6.12737  1.35135 -3.11818
H   5.91175  0.51644 -3.80958
H   6.43817  2.20919 -3.73727
H   6.98364  1.05151 -2.49337
C  -0.35948 -1.80391 -0.05877
C  -0.16464 -3.95768  0.70168
H   0.32780 -4.79583  1.18738
C  -1.37664 -3.85398  0.08082
H  -2.17064 -4.57911 -0.07695
N   0.44160 -2.70165  0.60849
N  -1.47617 -2.54145 -0.37995
C   1.77484 -2.48058  1.13361
C   2.87723 -2.56369  0.25162
C   1.93220 -2.32525  2.53075
C   4.16516 -2.48895  0.81343
C   3.24333 -2.25263  3.03529
C   4.37194 -2.34880  2.19877
H   5.03159 -2.56113  0.14594
H   3.38402 -2.13251  4.11591
C  -2.63150 -2.06092 -1.11399
C  -3.69737 -1.48336 -0.39070
C  -2.68683 -2.27534 -2.51135
C  -4.82305 -1.05895 -1.12134
C  -3.83431 -1.82808 -3.18889
C  -4.90780 -1.21031 -2.51739
H  -5.66383 -0.61357 -0.57722
H  -3.89564 -1.98145 -4.27259
C   2.68997 -2.74584 -1.23871
H   2.06545 -3.62743 -1.46562
H   2.19007 -1.87150 -1.69165
H   3.66052 -2.87788 -1.74012
C   5.76904 -2.33229  2.77989
H   6.06648 -3.34338  3.11271
H   6.51495 -2.00154  2.03942
H   5.83626 -1.67060  3.65900
C   0.74157 -2.26842  3.46347
H  -0.04995 -1.60296  3.08055
H   0.28272 -3.26440  3.59930
H   1.04557 -1.90987  4.45897
C  -1.58051 -2.99525 -3.24944
H  -0.59544 -2.54661 -3.04331
H  -1.52619 -4.05903 -2.95574
H  -1.75081 -2.95872 -4.33613
C  -3.65222 -1.35881  1.11529
H  -3.39659 -2.32025  1.59384
H  -2.90139 -0.62070  1.44599
H  -4.62828 -1.03529  1.50548
C  -6.11976 -0.72683 -3.28321
H  -5.90530  0.22335 -3.80539
H  -6.42649 -1.45426 -4.05308
H  -6.97863 -0.55217 -2.61587
    
53
IMes-ZnHMe
Zn -0.00118  0.44085  1.83645
H  -0.00176  2.03494  1.90550
C  -0.00131 -1.16425  3.01118
H  -0.00153 -0.90361  4.08346
H  -0.88854 -1.79884  2.82521
H   0.88619 -1.79852  2.82545
C   0.00018 -0.00426 -0.26688
C  -0.68328 -0.26750 -2.44527
H  -1.40288 -0.35838 -3.25490
C   0.68434 -0.26755 -2.44503
H   1.40423 -0.35845 -3.25440
N  -1.07797 -0.10704 -1.11167
N   1.07859 -0.10710 -1.11127
C  -2.45681 -0.04524 -0.67639
C  -3.14996 -1.25385 -0.44105
C  -3.06091  1.22006 -0.50016
C  -4.49244 -1.16850 -0.03171
C  -4.40552  1.24610 -0.08632
C  -5.13886  0.06866  0.14774
H  -5.04342 -2.09675  0.16151
H  -4.88902  2.21913  0.06144
C   2.45730 -0.04532 -0.67558
C   3.06175  1.21991 -0.50013
C   3.15008 -1.25395 -0.43934
C   4.40642  1.24588 -0.08643
C   4.49263 -1.16867 -0.03019
C   5.13951  0.06842  0.14820
H   4.89018  2.21890  0.06055
H   5.04332 -2.09694  0.16377
C  -2.46500 -2.59465 -0.58805
H  -1.62807 -2.68863  0.12596
H  -3.17213 -3.41660 -0.39600
H  -2.04273 -2.73635 -1.59822
C  -6.59383  0.13038  0.56166
H  -7.25930  0.14364 -0.32146
H  -6.87782 -0.74328  1.17108
H  -6.80900  1.04017  1.14579
C  -2.28640  2.50044 -0.71402
H  -1.51152  2.61914  0.06677
H  -1.77134  2.50971 -1.69027
H  -2.95737  3.37270 -0.67040
C   2.46469 -2.59459 -0.58560
H   1.62454 -2.68596  0.12495
H   2.04683 -2.73869 -1.59730
H   3.17037 -3.41655 -0.38830
C   2.28766  2.50040 -0.71502
H   1.77431  2.50991 -1.69217
H   1.51147  2.61914  0.06440
H   2.95863  3.37258 -0.67013
C   6.59460  0.13005  0.56167
H   6.87755 -0.74122  1.17498
H   7.25992  0.13839 -0.32163
H   6.81103  1.04219  1.14163
    
141
[11b]+
Ir -0.00530  0.06305  0.02110
H   0.20918 -0.29356 -1.54621
H   0.92736 -1.21868  0.77567
H  -0.16753  0.33123  1.76222
H  -0.58796  1.00853  1.37385
H  -0.82250  1.27427 -0.67821
Zn  1.08420 -2.11309 -0.74286
N   3.02286  0.92783 -0.31501
N   1.77853  2.63485  0.17365
N  -2.28586 -1.83207  1.07433
N  -2.77013 -1.16572 -0.93871
C   1.70393  1.26855 -0.04797
C   3.86604  2.04156 -0.26095
H   4.93320  1.95697 -0.44216
C   3.08359  3.11235  0.04523
H   3.32204  4.16234  0.18476
C   3.58967 -0.38368 -0.55967
C   4.03362 -1.14394  0.55834
C   4.68827 -2.36216  0.28880
H   5.04566 -2.97310  1.12365
C   4.92755 -2.78389 -1.02645
H   5.45411 -3.72611 -1.20939
C   4.51457 -1.99509 -2.10649
H   4.72931 -2.32417 -3.12766
C   3.83807 -0.77428 -1.90357
C   3.92926 -0.62532  1.99399
H   3.21542  0.21690  1.99944
C   5.30538 -0.08373  2.45600
H   6.05990 -0.88901  2.47434
H   5.23128  0.33378  3.47454
H   5.67915  0.71096  1.78920
C   3.40089 -1.67609  2.99084
H   2.39303 -2.02462  2.71360
H   3.33824 -1.23509  4.00007
H   4.06615 -2.55382  3.06161
C   3.48204  0.11802 -3.09395
H   2.76539  0.88096 -2.74176
C   0.70318  3.53001  0.55653
C   0.49861  3.77795  1.93889
C  -0.52644  4.68197  2.28358
H  -0.71435  4.90256  3.33918
C  -1.28373  5.32811  1.29819
H  -2.06883  6.03341  1.58942
C  -1.01799  5.10129 -0.05872
H  -1.59067  5.64286 -0.81785
C  -0.01414  4.20054 -0.46570
C   1.42053  3.20815  3.02187
H   2.01042  2.38855  2.57354
C   2.41590  4.30029  3.48817
H   3.00537  4.70510  2.64894
H   3.11974  3.89007  4.23236
H   1.88046  5.14418  3.95627
C   0.67197  2.62245  4.23665
H   0.06913  3.38575  4.75774
H   1.39748  2.22742  4.96791
H  -0.00014  1.79733  3.95087
C   0.34471  4.04798 -1.94493
H   0.94997  3.13071 -2.05147
C   1.21219  5.24717 -2.40238
H   1.50928  5.12708 -3.45830
H   2.13097  5.34594 -1.80015
H   0.65170  6.19396 -2.31376
C  -0.88324  3.89016 -2.86286
H  -1.52372  4.78923 -2.85523
H  -1.49823  3.02370 -2.57343
H  -0.55221  3.73800 -3.90423
C  -1.79494 -1.04258  0.04009
C  -3.51483 -2.40593  0.74432
H  -4.05470 -3.04004  1.44094
C  -3.81667 -1.98929 -0.51653
H  -4.67864 -2.17985 -1.14849
C  -1.74354 -1.95221  2.41685
C  -0.87046 -3.02899  2.71795
C  -0.36994 -3.10420  4.03268
H   0.30783 -3.91914  4.30282
C  -0.73857 -2.16605  5.00577
H  -0.33492 -2.24541  6.02035
C  -1.65198 -1.15181  4.69462
H  -1.97404 -0.45710  5.47681
C  -2.19072 -1.02768  3.39794
C  -0.56567 -4.13456  1.70556
H  -0.70293 -3.71225  0.69150
C   0.87211 -4.68370  1.79456
H   1.62729 -3.88448  1.71178
H   1.04861 -5.40352  0.97858
H   1.04903 -5.21974  2.74273
C  -1.57889 -5.29664  1.86542
H  -1.49660 -5.74672  2.86979
H  -1.38017 -6.08593  1.12049
H  -2.61990 -4.96056  1.73243
C  -3.30837 -0.01546  3.12865
H  -3.45223  0.05681  2.03623
C  -3.00698  1.40662  3.64306
H  -2.86248  1.43005  4.73676
H  -3.85531  2.07338  3.41365
H  -2.10874  1.83661  3.17143
C  -4.63385 -0.53385  3.74175
H  -4.90197 -1.53177  3.35707
H  -5.46266  0.15592  3.50825
H  -4.55503 -0.61050  4.83991
C  -2.90078 -0.42508 -2.18508
C  -3.63266  0.78995 -2.15133
C  -3.82110  1.46573 -3.37359
H  -4.38431  2.40429 -3.38333
C  -3.31977  0.94837 -4.57280
H  -3.47845  1.48931 -5.51129
C  -2.63851 -0.27518 -4.57899
H  -2.27917 -0.68289 -5.52778
C  -2.42430 -1.00102 -3.39055
C  -4.29682  1.32727 -0.88186
H  -3.90316  0.75831 -0.02155
C  -3.98649  2.81470 -0.61902
H  -2.90327  2.99297 -0.53144
H  -4.46330  3.13687  0.32257
H  -4.37885  3.46426 -1.42052
C  -5.82650  1.09423 -0.94148
H  -6.27736  1.64991 -1.78174
H  -6.30670  1.44227 -0.01090
H  -6.07596  0.02837 -1.07557
C  -1.78471 -2.39010 -3.43759
H  -1.26564 -2.55603 -2.47441
C  -0.74479 -2.54375 -4.56505
H  -1.22232 -2.56956 -5.55982
H  -0.20025 -3.49485 -4.44657
H  -0.01181 -1.72129 -4.56405
C  -2.86608 -3.49055 -3.58699
H  -3.57907 -3.49492 -2.74749
H  -2.39435 -4.48724 -3.63163
H  -3.43936 -3.34403 -4.51869
C   1.44462 -3.75994 -1.70697
H   2.30815 -4.27237 -1.25467
H   1.67839 -3.54784 -2.76184
H   0.57171 -4.43254 -1.66624
C   4.74181  0.85123 -3.61707
H   5.21350  1.47206 -2.83775
H   4.47815  1.51078 -4.46120
H   5.49655  0.12929 -3.97399
C   2.80395 -0.65985 -4.23971
H   3.49096 -1.38173 -4.71387
H   2.47218  0.03877 -5.02608
H   1.92370 -1.21649 -3.88033

136
13
Ir  0.00299 -0.00006  0.00047
H   0.52633  0.03755 -1.56325
H  -1.34319 -0.00128 -0.94475
H  -1.33873  0.00439  0.95201
H   0.53482 -0.03902  1.56144
H   1.64490 -0.00181 -0.00360
N  -1.02370 -2.91823 -0.43042
N   1.01245 -2.94047  0.31580
N  -1.01733  2.92067  0.42923
N   1.01927  2.93800 -0.31587
C  -0.00300 -2.05349 -0.03804
C  -0.64680 -4.26126 -0.32565
H  -1.32419 -5.06563 -0.59679
C   0.63083 -4.27529  0.14402
H   1.30635 -5.09451  0.37191
C  -2.35106 -2.58087 -0.89880
C  -3.40801 -2.52603  0.04325
C  -4.71179 -2.32966 -0.45176
H  -5.54955 -2.28557  0.25179
C  -4.95429 -2.19843 -1.82463
H  -5.97725 -2.05336 -2.18865
C  -3.88935 -2.25243 -2.73256
H  -4.08654 -2.14924 -3.80495
C  -2.56495 -2.44354 -2.29235
C  -3.17277 -2.72332  1.54056
H  -2.09104 -2.60542  1.72395
C  -3.58186 -4.15127  1.97439
H  -4.65793 -4.32482  1.79479
H  -3.39051 -4.29906  3.05183
H  -3.02005 -4.92290  1.42131
C  -3.89512 -1.66360  2.39680
H  -3.60752 -0.64453  2.09424
H  -3.63078 -1.79686  3.46043
H  -4.99379 -1.75023  2.32145
C  -1.42528 -2.53266 -3.30641
H  -0.47625 -2.50651 -2.74457
C   2.34287 -2.63114  0.79447
C   2.56589 -2.57082  2.19213
C   3.89374 -2.40609  2.63288
H   4.09911 -2.36247  3.70763
C   4.95269 -2.30362  1.72201
H   5.97817 -2.17994  2.08683
C   4.70112 -2.35931  0.34574
H   5.53403 -2.27807 -0.36040
C   3.39370 -2.52664 -0.15014
C   1.43186 -2.72517  3.20506
H   0.48059 -2.61127  2.65775
C   1.45400 -4.13441  3.84294
H   1.36223 -4.92679  3.08085
H   0.61952 -4.25091  4.55663
H   2.39643 -4.30495  4.39332
C   1.46215 -1.62970  4.29101
H   2.36410 -1.69962  4.92468
H   0.58637 -1.73181  4.95507
H   1.43332 -0.62747  3.83439
C   3.14826 -2.63950 -1.65434
H   2.06244 -2.53785 -1.82160
C   3.58781 -4.02777 -2.17724
H   3.38677 -4.11590 -3.25942
H   3.05232 -4.84507 -1.66490
H   4.66997 -4.18487 -2.02059
C   3.83435 -1.50936 -2.44788
H   4.93536 -1.56451 -2.37756
H   3.51346 -0.52065 -2.08501
H   3.57194 -1.58847 -3.51745
C   0.00174  2.05344  0.03810
C  -0.63761  4.26281  0.32343
H  -1.31334  5.06882  0.59381
C   0.64027  4.27377 -0.14563
H   1.31745  5.09139 -0.37435
C  -2.34520  2.58626  0.89821
C  -3.40255  2.53266 -0.04347
C  -4.70648  2.33882  0.45214
H  -5.54456  2.29562 -0.25107
C  -4.94869  2.20883  1.82518
H  -5.97177  2.06568  2.18963
C  -3.88336  2.26154  2.73273
H  -4.08036  2.15930  3.80524
C  -2.55880  2.45016  2.29192
C  -3.16714  2.72838 -1.54097
H  -2.08616  2.60446 -1.72493
C  -3.89579  1.67262 -2.39675
H  -3.61480  0.65190 -2.09351
H  -3.63018  1.80352 -3.46035
H  -4.99393  1.76625 -2.32200
C  -3.56884  4.15841 -1.97494
H  -4.64385  4.33769 -1.79459
H  -3.37751  4.30482 -3.05257
H  -3.00252  4.92723 -1.42258
C  -1.41856  2.53833  3.30543
H  -0.46980  2.50994  2.74322
C  -1.40601  1.33327  4.26911
H  -2.31171  1.30016  4.90047
H  -0.53584  1.39854  4.94532
H  -1.33587  0.38928  3.70590
C  -1.47567  3.87353  4.08387
H  -1.42124  4.74167  3.40506
H  -0.63431  3.94429  4.79541
H  -2.41372  3.95755  4.66107
C   2.34918  2.62581 -0.79415
C   3.39927  2.51804  0.15100
C   4.70658  2.34826 -0.34425
H   5.53888  2.26447  0.36229
C   4.95890  2.29348 -1.72046
H   5.98435  2.16790 -2.08475
C   3.90080  2.39951 -2.63182
H   4.10668  2.35687 -3.70653
C   2.57301  2.56676 -2.19170
C   3.15306  2.63040  1.65512
H   2.06712  2.52894  1.82173
C   3.83841  1.49990  2.44875
H   3.51746  0.51135  2.08552
H   3.57540  1.57888  3.51819
H   4.93948  1.55475  2.37917
C   3.59277  4.01839  2.17867
H   4.67505  4.17520  2.02255
H   3.39125  4.10621  3.26078
H   3.05773  4.83602  1.66638
C   1.44056  2.72473 -3.20582
H   0.48807  2.62248 -2.65836
C   1.46229  1.62203 -4.28470
H   2.36780  1.67724 -4.91471
H   0.59056  1.73012 -4.95317
H   1.41972  0.62328 -3.82155
C   1.47490  4.12977 -3.85227
H   1.39155  4.92754 -3.09481
H   0.64061  4.24965 -4.56560
H   2.41807  4.28850 -4.40491
C  -1.48500 -3.86689 -4.08630
H  -1.43187 -4.73588 -3.40847
H  -0.64396 -3.93835 -4.79817
H  -2.42334 -3.94864 -4.66334
C  -1.41122 -1.32657 -4.26882
H  -2.31746 -1.29107 -4.89929
H  -0.54182 -1.39280 -4.94592
H  -1.33879 -0.38327 -3.70473

140
[15b]+
Ir  0.01096  0.00587  0.05689
H   1.58350 -0.14553  0.47909
H  -0.23136 -0.30402  1.66023
H  -1.69921  0.10439  0.01051
H   0.67772  0.25079 -1.48957
Zn -1.38063  0.28853 -1.93993
N  -0.99498 -2.96754  0.17068
N   0.85459 -2.82698 -0.96180
N  -0.77149  3.01098  0.58900
N   1.31059  2.64726  1.08550
C   3.09804  1.77134  2.53671
C  -2.41774  0.29688 -3.61198
H  -3.35328  0.86693 -3.48046
H  -2.68374 -0.73365 -3.90920
H  -1.85307  0.74872 -4.44529
C  -0.05186 -2.02823 -0.25897
C  -2.15793 -2.79074  1.02082
C  -3.43678 -2.68043  0.41795
C  -3.62620 -2.57363 -1.09482
H  -2.65766 -2.26935 -1.53134
C  -4.01221 -3.94226 -1.70544
H  -3.24330 -4.70856 -1.51196
H  -4.13693 -3.85596 -2.79904
H  -4.96589 -4.30521 -1.28242
C  -4.66597 -1.50036 -1.48019
H  -5.68360 -1.78086 -1.15540
H  -4.69352 -1.37713 -2.57544
H  -4.41867 -0.52306 -1.03441
C  -4.56491 -2.72023  1.26189
H  -5.56414 -2.64670  0.82110
C  -4.43128 -2.86319  2.64761
H  -5.32217 -2.90040  3.28380
C  -3.15700 -2.95478  3.21860
H  -3.05869 -3.06712  4.30315
C  -1.99473 -2.92540  2.42340
C  -0.62423 -3.10710  3.07451
H   0.13691 -2.78450  2.34386
C  -0.37490 -4.59568  3.41626
H  -1.12586 -4.96647  4.13662
H   0.62311 -4.72692  3.87011
H  -0.42514 -5.23356  2.51790
C  -0.44894 -2.22348  4.32579
H  -0.61046 -1.16206  4.07827
H   0.57479 -2.33210  4.72242
H  -1.14388 -2.50613  5.13639
C  -0.67327 -4.26404 -0.24880
H  -1.29831 -5.11486  0.00543
C   0.48369 -4.17527 -0.95855
H   1.08434 -4.93227 -1.45401
C   2.12444 -2.44719 -1.54842
C   3.29030 -2.56986 -0.75149
C   3.24164 -3.01753  0.70900
H   2.19080 -2.96769  1.04077
C   3.71772 -4.48375  0.84415
H   4.76710 -4.59047  0.51625
H   3.10486 -5.17052  0.23606
H   3.65719 -4.81504  1.89569
C   4.05246 -2.08966  1.63457
H   5.13203 -2.11550  1.40271
H   3.93680 -2.41023  2.68489
H   3.70614 -1.04836  1.54888
C   4.53281 -2.32678 -1.36890
H   5.44928 -2.41440 -0.77611
C   4.61488 -1.99025 -2.72467
H   5.59152 -1.81190 -3.18761
C   3.44779 -1.88735 -3.49178
H   3.52163 -1.63175 -4.55347
C   2.17826 -2.11387 -2.92477
C   0.92569 -2.05879 -3.79828
H   0.05816 -1.93521 -3.12555
C   0.73922 -3.38422 -4.57543
H   1.59517 -3.56734 -5.24920
H  -0.17651 -3.34641 -5.19117
H   0.65469 -4.24816 -3.89513
C   0.92827 -0.85974 -4.76814
H   1.08345  0.08707 -4.22571
H  -0.03891 -0.79952 -5.29448
H   1.71577 -0.95186 -5.53697
C   0.19004  1.99147  0.56798
C  -2.11019  2.98131  0.04200
C  -2.32881  3.57651 -1.22835
C  -1.21592  4.26599 -2.02410
H  -0.25128  4.01091 -1.55264
C  -1.14443  3.80603 -3.49521
H  -1.00302  2.71643 -3.57017
H  -0.29950  4.30159 -4.00423
H  -2.06178  4.06490 -4.05244
C  -1.38112  5.80399 -1.95567
H  -2.33154  6.11852 -2.42192
H  -0.55783  6.30586 -2.49335
H  -1.38254  6.17218 -0.91619
C  -3.65054  3.59137 -1.72180
H  -3.85082  4.04042 -2.70025
C  -4.70515  3.04998 -0.97972
H  -5.72350  3.06787 -1.38294
C  -4.46387  2.49849  0.28711
H  -5.29972  2.09498  0.86604
C  -3.16714  2.45954  0.83229
C  -2.91417  1.94063  2.24737
H  -1.90250  1.49793  2.25246
C  -2.95030  3.10863  3.26419
H  -2.19784  3.88100  3.03400
H  -2.74820  2.73480  4.28344
H  -3.94375  3.59221  3.27169
C  -3.89181  0.83237  2.67548
H  -4.92355  1.20976  2.79876
H  -3.58140  0.41929  3.64981
H  -3.90442  0.00409  1.95007
C  -0.26237  4.20837  1.10256
H  -0.87821  5.09820  1.19188
C   1.04261  3.98130  1.40984
H   1.80881  4.63122  1.82160
C   2.66591  2.16066  1.24480
C   3.55381  2.26119  0.14427
C   3.09474  2.74969 -1.22886
H   1.99323  2.69454 -1.25004
C   3.60732  1.85603 -2.37546
H   4.70800  1.88503 -2.46457
H   3.19428  2.20697 -3.33749
H   3.29768  0.80992 -2.22736
C   3.51095  4.22437 -1.44510
H   3.09031  4.88409 -0.66713
H   3.15823  4.58710 -2.42672
H   4.61007  4.33266 -1.42023
C   4.90880  1.95193  0.37026
H   5.61776  2.02134 -0.46128
C   5.36647  1.57738  1.63961
H   6.42756  1.35456  1.79594
C   4.46714  1.48668  2.70893
H   4.83156  1.19016  3.69807
C   2.13871  1.68397  3.72354
H   1.11139  1.71081  3.32093
C   2.29151  0.35563  4.49319
H   2.16634 -0.50487  3.81757
H   1.52628  0.28723  5.28545
H   3.27846  0.27352  4.98228
C   2.31877  2.88762  4.67842
H   3.34255  2.91326  5.09254
H   1.61305  2.81986  5.52497
H   2.13973  3.84741  4.16558
 
135
[17]-
Ir -0.01484  0.00554  0.02066
H   1.34627 -0.12047  1.00434
H  -1.06688 -0.12136  1.33373
H  -1.36633  0.24878 -0.95399
H   1.03482  0.00838 -1.29809
N  -1.19824 -2.86469  0.13941
N   0.82034 -2.90683 -0.67059
N  -0.82517  3.00664 -0.11573
N   1.19099  2.79253  0.67592
C   2.66428  2.02794  2.49745
C  -0.13502 -1.98800 -0.17687
C  -2.49521 -2.52022  0.66314
C  -3.55151 -2.25884 -0.24529
C  -3.30634 -2.18879 -1.75162
H  -2.22664 -2.01021 -1.89026
C  -3.68370 -3.52588 -2.43199
H  -3.10149 -4.36795 -2.02009
H  -3.48743 -3.47768 -3.51852
H  -4.75694 -3.75350 -2.29190
C  -4.03535 -1.00447 -2.41399
H  -5.13568 -1.10333 -2.35893
H  -3.76558 -0.95091 -3.48385
H  -3.73674 -0.05730 -1.93851
C  -4.84925 -2.10763  0.28057
H  -5.68272 -1.90928 -0.40216
C  -5.09115 -2.20949  1.65723
H  -6.11009 -2.09509  2.04564
C  -4.02686 -2.44464  2.53688
H  -4.21682 -2.50654  3.61471
C  -2.71015 -2.59840  2.06102
C  -1.56492 -2.85350  3.03891
H  -0.62648 -2.79982  2.46242
C  -1.66999 -4.25983  3.67143
H  -2.60530 -4.37030  4.25071
H  -0.82490 -4.44140  4.35992
H  -1.65693 -5.05056  2.90121
C  -1.48733 -1.75235  4.11638
H  -1.36016 -0.77283  3.62688
H  -0.62077 -1.92752  4.77896
H  -2.39342 -1.72788  4.74989
C  -0.89755 -4.20513 -0.13364
H  -1.60943 -5.00286  0.06091
C   0.36515 -4.23126 -0.64176
H   0.98396 -5.05696 -0.98271
C   2.15806 -2.62415 -1.12505
C   3.22731 -2.72572 -0.20162
C   2.98040 -2.97981  1.28439
H   1.91412 -2.77109  1.47382
C   3.26748 -4.45571  1.64715
H   4.32392 -4.71569  1.44883
H   2.63419 -5.14619  1.06391
H   3.07046 -4.63851  2.71917
C   3.78522 -2.01923  2.18086
H   4.87665 -2.16430  2.07719
H   3.53120 -2.19359  3.24215
H   3.53921 -0.97453  1.93392
C   4.54102 -2.62127 -0.69982
H   5.38408 -2.70023 -0.00433
C   4.78439 -2.41951 -2.06364
H   5.81412 -2.34548 -2.43293
C   3.70944 -2.30057 -2.95495
H   3.90565 -2.12813 -4.01893
C   2.37811 -2.39386 -2.50634
C   1.21254 -2.28248 -3.48776
H   0.31430 -2.05378 -2.88935
C   0.98660 -3.61838 -4.23383
H   1.87877 -3.89873 -4.82420
H   0.13204 -3.53626 -4.92980
H   0.77240 -4.44156 -3.53111
C   1.39161 -1.11859 -4.48188
H   1.53986 -0.17444 -3.93438
H   0.48779 -1.01528 -5.10798
H   2.24780 -1.27630 -5.16396
C   0.11825  2.00115  0.20165
C  -2.14702  2.84046 -0.66815
C  -2.32917  3.03572 -2.05925
C  -1.14860  3.19652 -3.01514
H  -0.23563  3.29131 -2.40363
C  -0.98318  1.92421 -3.87518
H  -0.83263  1.05255 -3.21504
H  -0.10775  2.02132 -4.54295
H  -1.87518  1.75117 -4.50586
C  -1.26534  4.46677 -3.88515
H  -2.14563  4.42747 -4.55236
H  -0.37219  4.57616 -4.52616
H  -1.35554  5.37707 -3.26641
C  -3.64557  3.02685 -2.56218
H  -3.80839  3.16335 -3.63765
C  -4.74158  2.83581 -1.71335
H  -5.75924  2.83338 -2.12146
C  -4.53562  2.63338 -0.34112
H  -5.39677  2.46725  0.31399
C  -3.24128  2.63221  0.21132
C  -3.01455  2.43287  1.70923
H  -2.04280  1.91338  1.80667
C  -2.94736  3.79053  2.44887
H  -2.13773  4.42983  2.05944
H  -2.76262  3.63239  3.52700
H  -3.90088  4.34251  2.34689
C  -4.06728  1.52029  2.36432
H  -5.07054  1.98716  2.39294
H  -3.77783  1.31324  3.40946
H  -4.14046  0.55577  1.83812
C  -0.33909  4.29966  0.11830
H  -0.93667  5.18246 -0.09295
C   0.92115  4.16546  0.61493
H   1.64983  4.90682  0.93191
C   2.48645  2.35031  1.12730
C   3.57221  2.39381  0.22047
C   3.37738  2.70312 -1.26258
H   2.29314  2.79780 -1.43963
C   3.87306  1.53885 -2.14497
H   4.95635  1.35856 -2.01825
H   3.69440  1.76691 -3.21173
H   3.32629  0.61691 -1.88965
C   4.04828  4.03919 -1.65427
H   3.64814  4.88186 -1.06360
H   3.87704  4.26100 -2.72319
H   5.14119  4.00429 -1.49097
C   4.86393  2.13473  0.72254
H   5.71847  2.16078  0.03628
C   5.06862  1.84398  2.07541
H   6.08096  1.65093  2.44967
C   3.97366  1.78409  2.95059
H   4.13861  1.53547  4.00435
C   1.47122  1.97067  3.45013
H   0.58653  1.74315  2.82953
C   1.58748  0.83202  4.48118
H   1.73902 -0.13218  3.97041
H   0.65585  0.76427  5.06974
H   2.41574  0.99160  5.19703
C   1.25898  3.33101  4.15524
H   2.13894  3.60071  4.76899
H   0.37978  3.28898  4.82351
H   1.09017  4.14165  3.42644
 
135
[18]+
Ir  0.06703  0.04230 -0.08015
H  -0.97746 -0.14145  1.10240
H   1.40405 -0.10657 -1.32611
H   0.99290  0.59662 -1.54508
H  -1.16284 -0.16999 -0.98419
N   1.47368 -2.74981 -0.30434
N  -0.57196 -2.99297  0.38577
N  -1.50170  2.76585 -0.29695
N   0.52989  3.06798  0.40141
C   0.33622 -2.01479  0.01162
C   1.26943 -4.11690 -0.12933
H   2.05398 -4.84262 -0.32226
C  -0.01612 -4.26836  0.30279
H  -0.58839 -5.15522  0.55849
C   2.75355 -2.22785 -0.74532
C   2.98200 -2.07810 -2.13955
C   4.25525 -1.62371 -2.53709
H   4.47074 -1.49934 -3.60260
C   5.25497 -1.34898 -1.59474
H   6.23904 -1.00506 -1.92930
C   5.00694 -1.53239 -0.22912
H   5.80372 -1.33668  0.49481
C   3.75374 -1.98253  0.23134
C   1.93447 -2.45897 -3.18827
H   0.94920 -2.48600 -2.68873
C   2.22140 -3.87672 -3.74188
H   3.20407 -3.90968 -4.24323
H   1.45355 -4.16546 -4.47966
H   2.22668 -4.63583 -2.94233
C   1.83751 -1.44234 -4.34551
H   1.66241 -0.41710 -3.97935
H   1.00291 -1.71327 -5.01352
H   2.75266 -1.43013 -4.96185
C   3.53872 -2.27608  1.71712
H   2.45154 -2.36463  1.89282
C  -1.95965 -2.83100  0.78548
C  -2.95987 -2.92261 -0.21493
C  -4.30216 -2.88234  0.21081
H  -5.10128 -2.95403 -0.53344
C  -4.62995 -2.77574  1.56756
H  -5.68019 -2.76028  1.87633
C  -3.61758 -2.70280  2.53263
H  -3.88602 -2.63503  3.59150
C  -2.25705 -2.73004  2.16758
C  -2.63056 -3.14204 -1.69237
H  -1.55837 -2.91948 -1.83849
C  -2.86328 -4.62165 -2.08466
H  -2.25622 -5.30995 -1.47317
H  -2.60121 -4.78691 -3.14378
H  -3.92256 -4.90125 -1.95065
C  -3.42473 -2.20499 -2.62567
H  -4.50608 -2.42452 -2.60283
H  -3.08955 -2.34006 -3.66827
H  -3.29154 -1.14578 -2.35197
C  -1.17271 -2.71618  3.24550
H  -0.20567 -2.51788  2.74965
C  -1.07552 -4.09627  3.93946
H  -0.27535 -4.09231  4.69937
H  -0.85660 -4.90249  3.21940
H  -2.02243 -4.34940  4.44687
C  -1.39054 -1.59842  4.28716
H  -2.30593 -1.76259  4.88117
H  -1.46946 -0.61047  3.80489
H  -0.54486 -1.57176  4.99514
C  -0.34524  2.07479  0.00507
C  -1.34282  4.13868 -0.09095
H  -2.14919  4.83976 -0.28513
C  -0.06747  4.32922  0.35466
H   0.46810  5.22784  0.64684
C  -2.75084  2.21813 -0.79314
C  -2.90777  2.04908 -2.19238
C  -4.16177  1.59781 -2.65020
H  -4.32219  1.46382 -3.72484
C  -5.20985  1.33999 -1.75781
H  -6.17827  0.99863 -2.13759
C  -5.02752  1.53364 -0.38310
H  -5.85882  1.34475  0.30321
C  -3.79724  1.98341  0.13462
C  -1.81189  2.40230 -3.19883
H  -0.88747  2.61877 -2.63460
C  -1.50018  1.23473 -4.15953
H  -1.20783  0.32665 -3.60579
H  -0.67341  1.50923 -4.83690
H  -2.36903  0.98098 -4.79071
C  -2.18748  3.67988 -3.98704
H  -3.10552  3.52580 -4.57983
H  -1.37843  3.95569 -4.68490
H  -2.36443  4.53518 -3.31368
C  -3.64994  2.26422  1.63041
H  -2.57592  2.40774  1.84423
C  -4.13880  1.09106  2.50455
H  -5.22610  0.93048  2.40351
H  -3.94110  1.30759  3.56840
H  -3.63166  0.14953  2.24046
C  -4.38707  3.57091  2.01248
H  -4.01349  4.43778  1.44195
H  -4.25532  3.78855  3.08617
H  -5.46966  3.48418  1.81561
C   1.89949  2.87011  0.83683
C   2.14786  2.69349  2.22274
C   3.49458  2.60958  2.63054
H   3.72438  2.48700  3.69374
C   4.54018  2.70016  1.70383
H   5.57855  2.64143  2.04577
C   4.26329  2.87952  0.34241
H   5.09026  2.96195 -0.36920
C   2.93912  2.97934 -0.12565
C   1.03051  2.66617  3.26602
H   0.06620  2.60046  2.73230
C   1.12561  1.43461  4.19148
H   1.10332  0.49550  3.61375
H   0.27610  1.42356  4.89489
H   2.05010  1.44334  4.79406
C   1.02480  3.97561  4.09087
H   1.96618  4.09444  4.65460
H   0.19486  3.96924  4.81773
H   0.90684  4.86294  3.44661
C   2.66170  3.27628 -1.60035
H   1.60454  3.02359 -1.80295
C   3.53416  2.44000 -2.56051
H   4.59794  2.72750 -2.50128
H   3.21399  2.61078 -3.60231
H   3.46723  1.35982 -2.34914
C   2.84328  4.78683 -1.89097
H   2.17758  5.40811 -1.26954
H   2.62151  5.00551 -2.94942
H   3.88187  5.10096 -1.68928
C   4.18827 -3.63070  2.09430
H   3.78404 -4.46347  1.49535
H   4.00995 -3.86015  3.15863
H   5.27954 -3.60035  1.93187
C   4.06535 -1.15556  2.63671
H   5.16479 -1.06994  2.59043
H   3.80363 -1.37830  3.68501
H   3.63916 -0.17385  2.37450
 
154
TS(11b-15b)PMe3
Ir  0.00524  0.03369  0.02119
H   1.02678  0.97007 -0.88696
H  -0.74906 -1.14786 -1.01790
H  -1.46399 -1.86969  1.37302
H  -0.92391 -0.65764  1.27841
H   0.56296  0.98759  1.21109
Zn  0.02742 -0.19675 -2.44995
N   2.28762 -2.11676 -0.38140
N   2.28537 -1.36181  1.66891
N  -2.84126  1.42964 -0.44134
N  -1.22378  2.87202 -0.52378
C   1.60596 -1.21089  0.45105
C   3.31088 -2.78403  0.30486
H   3.96227 -3.49538 -0.19433
C   3.30682 -2.31500  1.57955
H   3.94466 -2.54439  2.42773
C   2.30297 -2.18013 -1.83710
C   1.51776 -3.14874 -2.52374
C   1.65621 -3.23362 -3.92293
H   1.06107 -3.96259 -4.47868
C   2.55162 -2.41375 -4.62049
H   2.63705 -2.49842 -5.70842
C   3.35091 -1.50698 -3.92080
H   4.07878 -0.89575 -4.46418
C   3.26666 -1.38363 -2.51869
C   0.62120 -4.13940 -1.78084
H   0.20884 -3.59647 -0.90857
C   1.44535 -5.34699 -1.26581
H   1.93383 -5.86662 -2.10797
H   0.79048 -6.07884 -0.75999
H   2.22866 -5.04433 -0.55329
C  -0.55377 -4.65719 -2.63463
H  -1.14402 -3.83576 -3.07510
H  -1.22461 -5.28202 -2.02123
H  -0.20389 -5.29968 -3.46051
C   4.27910 -0.48978 -1.80191
H   4.07316 -0.53393 -0.72083
C   2.24888 -0.53419  2.87085
C   1.56543 -1.00159  4.02160
C   1.67915 -0.25248  5.20941
H   1.16283 -0.59291  6.11191
C   2.46240  0.90448  5.26533
H   2.54428  1.46767  6.20052
C   3.15852  1.32576  4.12771
H   3.79169  2.21618  4.18324
C   3.07938  0.61889  2.91178
C   0.80582 -2.32589  4.03685
H   0.55802 -2.56477  2.98680
C   1.69558 -3.46328  4.59741
H   2.60791 -3.60888  3.99785
H   1.14894 -4.42373  4.61550
H   2.00480 -3.23790  5.63248
C  -0.50695 -2.25176  4.84284
H  -0.32050 -2.08134  5.91639
H  -1.05160 -3.21126  4.77916
H  -1.16171 -1.44128  4.48369
C   3.94844  1.05706  1.73434
H   3.52595  0.60352  0.82254
C   5.39838  0.54393  1.91685
H   6.02359  0.84475  1.05816
H   5.44465 -0.55426  2.00115
H   5.85166  0.97202  2.82803
C   3.94836  2.58159  1.51434
H   4.43645  3.12171  2.34461
H   2.92694  2.97225  1.39618
H   4.51148  2.82579  0.59778
C  -1.45060  1.50703 -0.31820
C  -3.42218  2.67759 -0.70056
H  -4.49585  2.79324 -0.81348
C  -2.40732  3.57728 -0.74899
H  -2.40612  4.65107 -0.90777
C  -3.76390  0.33555 -0.21541
C  -4.28059 -0.36224 -1.33801
C  -5.36836 -1.23468 -1.12145
H  -5.80215 -1.76888 -1.97299
C  -5.92787 -1.39862  0.15335
H  -6.79005 -2.05960  0.29211
C  -5.40173 -0.69167  1.24385
H  -5.87548 -0.78523  2.22765
C  -4.32066  0.20108  1.08496
C  -3.76472 -0.12657 -2.75728
H  -2.80718  0.41842 -2.68070
C  -3.48813 -1.44250 -3.51367
H  -2.77057 -2.07503 -2.96496
H  -3.05518 -1.22258 -4.50317
H  -4.40935 -2.02779 -3.67913
C  -4.75145  0.75774 -3.55806
H  -5.73341  0.26343 -3.65968
H  -4.36003  0.94513 -4.57230
H  -4.91345  1.73394 -3.07245
C  -3.87545  1.07120  2.26179
H  -2.96210  1.60867  1.95774
C  -3.51359  0.24236  3.51006
H  -4.37726 -0.32600  3.89849
H  -3.16923  0.90786  4.31944
H  -2.69647 -0.46237  3.28475
C  -4.96062  2.12152  2.60082
H  -5.19302  2.76081  1.73354
H  -4.61763  2.77474  3.42097
H  -5.89877  1.63801  2.92466
C  -0.00120  3.65233 -0.41399
C   0.31329  4.20772  0.85301
C   1.40094  5.10086  0.91878
H   1.66313  5.55270  1.88086
C   2.13586  5.43550 -0.22473
H   2.97525  6.13470 -0.15119
C   1.78136  4.89690 -1.46721
H   2.34115  5.19177 -2.35984
C   0.69399  4.00999 -1.59831
C  -0.53792  3.95620  2.09881
H  -1.20689  3.10519  1.88430
C   0.30249  3.56785  3.33099
H   0.90941  2.67073  3.13460
H  -0.36103  3.35233  4.18629
H   0.97871  4.38307  3.64274
C  -1.41691  5.19306  2.40630
H  -0.79213  6.07650  2.62498
H  -2.05362  5.00507  3.28822
H  -2.07585  5.45078  1.56027
C   0.23427  3.56724 -2.98931
H  -0.38728  2.66086 -2.86894
C   1.39760  3.21081 -3.93654
H   2.01195  4.09414 -4.18266
H   0.99836  2.81866 -4.88638
H   2.05838  2.44488 -3.50285
C  -0.64367  4.66377 -3.64417
H  -1.53801  4.89772 -3.04468
H  -0.98328  4.33811 -4.64255
H  -0.06856  5.59773 -3.76910
C  -0.12626 -0.04220 -4.39262
H  -0.47584 -0.99451 -4.82501
H   0.84921  0.19911 -4.84380
H  -0.84261  0.74970 -4.67209
C   5.71521 -1.02672 -2.01607
H   5.81237 -2.07554 -1.68858
H   6.43711 -0.42228 -1.44110
H   6.01106 -0.97947 -3.07821
C   4.17421  0.98842 -2.22756
H   4.33472  1.11535 -3.31232
H   4.94087  1.58905 -1.70861
H   3.18598  1.40166 -1.96902
P  -2.15537 -3.26772  1.48685
C  -3.48069 -3.43191  2.76038
H  -3.87949 -4.45918  2.74777
H  -3.07671 -3.20302  3.75672
H  -4.28282 -2.71957  2.51644
C  -2.94080 -3.62630 -0.13025
H  -2.20699 -3.43500 -0.92565
H  -3.28068 -4.67325 -0.16995
H  -3.79633 -2.94739 -0.26792
C  -0.94948 -4.62965  1.80808
H  -1.44581 -5.60189  1.65734
H  -0.09958 -4.54079  1.11539
H  -0.57813 -4.56720  2.84113
 
154
TS(11b-18)PMe3
Ir  0.62055  0.06928 -0.13342
H   0.83896  0.41532  1.40122
H  -2.49200 -0.36096 -0.13169
H   0.24388  0.05134 -1.91790
H   0.58411 -0.71079 -1.78190
H   2.16121  0.08045 -0.23611
Zn -3.83712 -0.48240 -0.96888
N  -0.24079  3.07165 -0.73068
N   1.91021  2.88600 -0.59661
N   0.92592 -3.06464 -0.30938
N   0.62726 -2.44266  1.75408
C   0.74975  2.13215 -0.49885
C   0.28532  4.34447 -0.96290
H  -0.35532  5.20034 -1.15390
C   1.63929  4.22525 -0.88112
H   2.43529  4.95563 -0.99134
C  -1.67169  2.86346 -0.70646
C  -2.32540  2.54175 -1.92108
C  -3.72950  2.42329 -1.88290
H  -4.27517  2.19061 -2.80199
C  -4.44041  2.64107 -0.69145
H  -5.53313  2.57246 -0.69373
C  -3.76389  2.99323  0.48385
H  -4.33316  3.19605  1.39679
C  -2.36237  3.12701  0.50315
C  -1.57140  2.42544 -3.24623
H  -0.49645  2.32131 -3.01383
C  -1.74612  3.72009 -4.07779
H  -2.80740  3.88271 -4.33389
H  -1.17689  3.65190 -5.02051
H  -1.39238  4.60982 -3.53077
C  -1.98738  1.19204 -4.07271
H  -1.89627  0.26449 -3.48393
H  -1.34682  1.10291 -4.96657
H  -3.03060  1.26369 -4.42442
C  -1.65733  3.63682  1.76122
H  -0.57026  3.62418  1.57200
C   3.27690  2.44494 -0.40010
C   3.99610  1.94701 -1.51689
C   5.34225  1.58922 -1.30527
H   5.93316  1.20680 -2.14341
C   5.94318  1.73894 -0.04812
H   6.99188  1.45704  0.09142
C   5.21817  2.27984  1.02135
H   5.71180  2.43073  1.98685
C   3.87016  2.66174  0.87022
C   3.39088  1.91011 -2.92179
H   2.29455  1.99471 -2.81887
C   3.88224  3.13229 -3.73693
H   3.63223  4.08437 -3.23960
H   3.41967  3.13966 -4.73881
H   4.97761  3.10146 -3.86918
C   3.67861  0.60210 -3.68517
H   4.75735  0.46254 -3.87282
H   3.18060  0.62652 -4.66948
H   3.30973 -0.28097 -3.13933
C   3.14210  3.38520  2.00638
H   2.08029  3.48498  1.72172
C   3.71945  4.81249  2.17586
H   3.16190  5.36361  2.95236
H   3.66476  5.39348  1.23983
H   4.77913  4.77700  2.48250
C   3.18060  2.62551  3.34758
H   4.21390  2.47281  3.70437
H   2.69341  1.64115  3.26968
H   2.65062  3.20756  4.12095
C   0.71369 -1.92405  0.46603
C   0.96010 -4.21915  0.47220
H   1.13641 -5.19791  0.03653
C   0.77025 -3.82955  1.76363
H   0.74136 -4.39886  2.68763
C   1.31936 -3.13064 -1.70781
C   0.32398 -3.28765 -2.70888
C   0.76556 -3.39184 -4.04313
H   0.02946 -3.50147 -4.84361
C   2.12886 -3.37511 -4.36440
H   2.44384 -3.46315 -5.40926
C   3.08761 -3.27423 -3.35096
H   4.15125 -3.30068 -3.60808
C   2.71006 -3.15899 -1.99799
C  -1.16220 -3.41300 -2.36639
H  -1.36806 -2.74974 -1.50444
C  -2.08818 -2.98828 -3.52178
H  -1.83405 -1.98929 -3.91284
H  -3.13159 -2.95856 -3.17200
H  -2.04829 -3.70403 -4.36154
C  -1.51008 -4.86460 -1.94708
H  -1.28066 -5.56934 -2.76508
H  -2.58736 -4.94652 -1.72174
H  -0.95664 -5.18815 -1.05183
C   3.78773 -3.17639 -0.91160
H   3.31100 -2.92097  0.05047
C   4.90942 -2.14546 -1.14873
H   5.46184 -2.34516 -2.08322
H   5.63984 -2.19047 -0.32306
H   4.51586 -1.11803 -1.19588
C   4.38306 -4.60013 -0.77942
H   3.60759 -5.35315 -0.56120
H   5.12759 -4.63202  0.03428
H   4.88898 -4.90401 -1.71208
C   0.58124 -1.71220  3.00907
C   1.81018 -1.45325  3.66882
C   1.74846 -0.76221  4.89578
H   2.67727 -0.54148  5.43177
C   0.52233 -0.37736  5.45012
H   0.49844  0.15895  6.40439
C  -0.67693 -0.71153  4.80681
H  -1.62884 -0.44589  5.27537
C  -0.67859 -1.40125  3.57891
C   3.15253 -1.98953  3.16507
H   3.00062 -2.39534  2.15006
C   4.24999 -0.91227  3.06034
H   3.96751 -0.11300  2.35786
H   5.18804 -1.36784  2.69925
H   4.46736 -0.45019  4.03880
C   3.62302 -3.15627  4.06860
H   3.81356 -2.80723  5.09817
H   4.56045 -3.59052  3.68094
H   2.87161 -3.96169  4.12569
C  -1.98103 -1.89805  2.95221
H  -1.83094 -1.96205  1.85944
C  -3.17946 -0.96394  3.18875
H  -3.46010 -0.90836  4.25550
H  -4.05158 -1.35785  2.64230
H  -2.98622  0.05431  2.81904
C  -2.31765 -3.31549  3.48219
H  -1.52017 -4.04353  3.26413
H  -3.24639 -3.68984  3.01728
H  -2.46747 -3.29712  4.57576
C  -4.90484 -0.87975 -2.58880
H  -5.40357 -1.86364 -2.51541
H  -4.28436 -0.89055 -3.49956
H  -5.69541 -0.12225 -2.73078
C  -2.06417  5.10259  2.04799
H  -1.85193  5.76180  1.18945
H  -1.51127  5.48997  2.92056
H  -3.14211  5.18316  2.27143
C  -1.91166  2.74354  2.99194
H  -2.98608  2.68224  3.23849
H  -1.39467  3.15876  3.87384
H  -1.53306  1.72234  2.82687
P  -6.12542 -0.53214  0.63818
C  -6.57190  0.37649  2.21960
H  -6.53403  1.46211  2.03517
H  -7.58536  0.10789  2.56219
H  -5.84553  0.13522  3.01028
C  -7.61415 -0.10109 -0.41632
H  -7.58858 -0.69388 -1.34314
H  -8.55491 -0.30414  0.12196
H  -7.58265  0.96596 -0.68946
C  -6.55622 -2.29959  1.09755
H  -7.57839 -2.37301  1.50487
H  -6.48119 -2.93290  0.19911
H  -5.84346 -2.67792  1.84740
 
159
1,3-stg (0.0 kcal/mol)
Ir  0.00110  0.34631  0.00240
H  -1.46356  0.62827 -0.77158
H  -0.00320 -1.42669 -0.02258
H   1.46807  0.59996  0.78547
Zn -1.90065 -1.27240 -0.41289
Zn  1.89528 -1.28678  0.39748
N   0.68272 -0.10724 -3.06089
N   2.05310  1.33444 -2.17162
N  -2.04901  1.30305  2.19154
N  -0.68393 -0.15824  3.05698
C   0.95463  0.53616 -1.85961
C   2.43882  1.17030 -3.50407
H   3.27112  1.72551 -3.92570
C   1.58461  0.26901 -4.06099
H   1.51536 -0.13100 -5.06810
C  -0.47989 -0.89849 -3.43386
C  -0.39617 -2.31584 -3.39730
C   0.84517 -3.04906 -2.89728
H   1.42304 -2.34355 -2.27424
C   0.51258 -4.27273 -2.01985
H  -0.18705 -4.01493 -1.20715
H   1.43731 -4.66606 -1.56683
H   0.05882 -5.08977 -2.60699
C   1.74730 -3.46862 -4.08319
H   1.21895 -4.17473 -4.74706
H   2.65688 -3.96654 -3.70742
H   2.05862 -2.60312 -4.69180
C  -1.47817 -3.04339 -3.93413
H  -1.43268 -4.13674 -3.93902
C  -2.59459 -2.39435 -4.47714
H  -3.42085 -2.98093 -4.89157
C  -2.64714 -0.99615 -4.50581
H  -3.51181 -0.49780 -4.95558
C  -1.58505 -0.21295 -4.01052
C  -1.61346  1.30213 -4.21711
H  -0.73990  1.73468 -3.70135
C  -1.48131  1.63675 -5.72323
H  -0.56780  1.20156 -6.16176
H  -1.44295  2.72938 -5.87069
H  -2.34297  1.25061 -6.29455
C  -2.86768  1.97071 -3.61842
H  -3.79772  1.57713 -4.06366
H  -2.84428  3.05624 -3.81404
H  -2.91683  1.82816 -2.52715
C   2.64680  2.41526 -1.39102
C   3.82734  2.17549 -0.64185
C   4.54385  0.82780 -0.65530
H   3.80077  0.05638 -0.92956
C   5.15157  0.42399  0.70202
H   5.98572  1.08658  0.99053
H   5.54998 -0.60128  0.63893
H   4.40470  0.44687  1.51224
C   5.64498  0.81169 -1.74493
H   5.24280  1.03142 -2.74758
H   6.12886 -0.17907 -1.78131
H   6.42091  1.56465 -1.52298
C   4.39597  3.26863  0.04153
H   5.30499  3.11484  0.63034
C   3.83762  4.54952 -0.04242
H   4.30140  5.38490  0.49207
C   2.70927  4.76846 -0.84032
H   2.30647  5.78135 -0.93975
C   2.09246  3.71395 -1.54273
C   0.95228  4.02551 -2.51352
H   0.51043  3.06872 -2.83959
C  -0.18376  4.85277 -1.88038
H  -0.62986  4.33491 -1.01736
H  -0.98098  5.02390 -2.62388
H   0.16622  5.84470 -1.54577
C   1.50951  4.73967 -3.76973
H   1.95532  5.71385 -3.50445
H   0.70133  4.92596 -4.49767
H   2.28908  4.14240 -4.27159
C  -0.95304  0.50625  1.86673
C  -2.43595  1.11783  3.52086
H  -3.26624  1.66915  3.95156
C  -1.58511  0.20429  4.06286
H  -1.51783 -0.21318  5.06301
C  -2.63606  2.40087  1.42978
C  -3.81513  2.18078  0.67230
C  -4.53865  0.83702  0.65966
H  -3.80066  0.05744  0.92408
C  -5.14217  0.45897 -0.70686
H  -5.97177  1.13040 -0.98796
H  -5.54566 -0.56532 -0.66251
H  -4.39143  0.49170 -1.51317
C  -5.64426  0.80842  1.74445
H  -5.24496  1.01001  2.75210
H  -6.13297 -0.18046  1.76281
H  -6.41565  1.56870  1.53180
C  -4.37565  3.28874  0.00634
H  -5.28330  3.14996 -0.58831
C  -3.81116  4.56509  0.11501
H  -4.26856  5.41218 -0.40638
C  -2.68489  4.76388  0.92098
H  -2.27714  5.77273  1.04014
C  -2.07615  3.69382  1.60681
C  -0.93701  3.98341  2.58561
H  -0.51073  3.01878  2.90922
C  -1.49004  4.69842  3.84304
H  -1.91944  5.68106  3.58197
H  -0.68306  4.86771  4.57641
H  -2.28150  4.10998  4.33673
C   0.21390  4.79689  1.96144
H   0.65770  4.27498  1.09958
H   1.00922  4.95570  2.70975
H  -0.12128  5.79391  1.62683
C   0.47502 -0.96055  3.41796
C   0.38377 -2.37683  3.36219
C  -0.85843 -3.09728  2.84585
H  -1.43107 -2.37991  2.23151
C  -1.76687 -3.53291  4.02095
H  -1.24402 -4.25239  4.67474
H  -2.67710 -4.02044  3.63334
H  -2.07684 -2.67651  4.64298
C  -0.52538 -4.30774  1.95023
H   0.17798 -4.03864  1.14442
H  -1.44898 -4.69221  1.48742
H  -0.07555 -5.13489  2.52612
C   1.45938 -3.11733  3.89410
H   1.40772 -4.21037  3.88457
C   2.57739 -2.48192  4.44972
H   3.39818 -3.07863  4.86055
C   2.63878 -1.08452  4.49472
H   3.50509 -0.59689  4.95299
C   1.58322 -0.28889  4.00530
C   1.62127  1.22356  4.22852
H   0.75613  1.66851  3.70917
C   2.88609  1.88856  3.64841
H   3.80907  1.48364  4.09817
H   2.86889  2.97221  3.85462
H   2.94437  1.75667  2.55624
C   1.47797  1.54325  5.73689
H   0.55636  1.11186  6.16198
H   1.44808  2.63454  5.89583
H   2.33069  1.14302  6.31191
H   0.00792  1.95774  0.01968
C   3.31108 -2.60233  0.10886
C   3.67923 -3.56712  1.07512
C   3.98375 -2.64445 -1.13915
C   4.67446 -4.52561  0.81292
H   3.18701 -3.57401  2.05170
C   4.97927 -3.60039 -1.40706
H   3.73826 -1.92210 -1.92757
C   5.32820 -4.54514 -0.42841
H   4.93905 -5.25915  1.58267
H   5.48312 -3.60486 -2.38009
H   6.10393 -5.29036 -0.63298
C  -3.32473 -2.58344 -0.14443
C  -3.69637 -3.53168 -1.12556
C  -3.99902 -2.64102  1.10207
C  -4.69668 -4.48907 -0.87907
H  -3.20296 -3.52589 -2.10155
C  -4.99979 -3.59578  1.35420
H  -3.75089 -1.93192  1.90163
C  -5.35220 -4.52392  0.36099
H  -4.96393 -5.20961 -1.66010
H  -5.50493 -3.61238  2.32643
H  -6.13200 -5.26813  0.55334
    
159
1,3-stg (C2) (+0.4 kcal/mol)
Ir  0.00000  0.00000  0.34626
H  -1.14054 -1.20605  0.61403
H   0.00000  0.00000 -1.42675
H   1.14054  1.20605  0.61403
Zn -0.89127 -1.72292 -1.28004
Zn  0.89127  1.72292 -1.28004
N  -2.76496  1.47732 -0.13326
N  -1.55218  2.56082  1.31698
N   1.55218 -2.56082  1.31698
N   2.76496 -1.47732 -0.13326
C  -1.54039  1.41749  0.52071
C  -2.73042  3.29029  1.14164
H  -2.91763  4.20590  1.69433
C  -3.48881  2.61566  0.23495
H  -4.47398  2.81911 -0.17389
C  -3.43019  0.45618 -0.92823
C  -3.36027  0.52366 -2.34523
C  -2.53671  1.58134 -3.07440
H  -1.78486  1.96918 -2.36429
C  -1.77419  1.01997 -4.29153
H  -1.18558  0.12527 -4.02787
H  -1.08292  1.78501 -4.68127
H  -2.45678  0.74266 -5.11331
C  -3.42979  2.77097 -3.50250
H  -4.20667  2.44153 -4.21410
H  -2.81745  3.54381 -3.99666
H  -3.93774  3.23693 -2.64152
C  -4.16348 -0.37457 -3.07753
H  -4.14712 -0.33177 -4.17088
C  -4.99325 -1.30152 -2.43357
H  -5.61091 -1.98599 -3.02392
C  -5.04609 -1.34196 -1.03574
H  -5.71620 -2.05254 -0.54148
C  -4.28879 -0.45162 -0.24801
C  -4.50676 -0.42183  1.26542
H  -3.77589  0.27839  1.70323
C  -5.92248  0.11542  1.58925
H  -6.09212  1.11392  1.15288
H  -6.06238  0.19239  2.68084
H  -6.70384 -0.55802  1.19691
C  -4.27696 -1.79141  1.93629
H  -4.95619 -2.56520  1.53876
H  -4.46595 -1.71491  3.02054
H  -3.23948 -2.13621  1.80078
C  -0.65124  2.92258  2.40674
C   0.39144  3.85682  2.17777
C   0.58622  4.55083  0.83242
H   0.12495  3.91263  0.05639
C   2.06156  4.76236  0.44093
H   2.56319  5.48368  1.10882
H   2.11885  5.16423 -0.58334
H   2.63456  3.82115  0.46697
C  -0.15955  5.90850  0.81166
H  -1.23575  5.79607  1.02285
H  -0.05413  6.38474 -0.17785
H   0.26045  6.59319  1.56868
C   1.19193  4.21963  3.27907
H   2.00570  4.93607  3.13348
C   0.94778  3.70434  4.55750
H   1.57940  4.00620  5.39925
C  -0.12737  2.83344  4.76534
H  -0.34216  2.47185  5.77596
C  -0.95993  2.42991  3.70237
C  -2.20440  1.59293  4.00246
H  -2.63957  1.27098  3.04128
C  -1.90191  0.31495  4.80946
H  -1.19490 -0.34109  4.27852
H  -2.83372 -0.25227  4.97585
H  -1.48012  0.54587  5.80303
C  -3.26128  2.45982  4.73014
H  -2.88513  2.80185  5.70974
H  -4.18169  1.87750  4.90753
H  -3.53180  3.35555  4.14630
C   1.54039 -1.41749  0.52071
C   2.73042 -3.29029  1.14164
H   2.91763 -4.20590  1.69433
C   3.48881 -2.61566  0.23495
H   4.47398 -2.81911 -0.17389
C   0.65124 -2.92258  2.40674
C  -0.39144 -3.85682  2.17777
C  -0.58622 -4.55083  0.83242
H  -0.12495 -3.91263  0.05639
C  -2.06156 -4.76236  0.44093
H  -2.56319 -5.48368  1.10882
H  -2.11885 -5.16423 -0.58334
H  -2.63456 -3.82115  0.46697
C   0.15955 -5.90850  0.81166
H   1.23575 -5.79607  1.02285
H   0.05413 -6.38474 -0.17785
H  -0.26045 -6.59319  1.56868
C  -1.19193 -4.21963  3.27907
H  -2.00570 -4.93607  3.13348
C  -0.94778 -3.70434  4.55750
H  -1.57940 -4.00620  5.39925
C   0.12737 -2.83344  4.76534
H   0.34216 -2.47185  5.77596
C   0.95993 -2.42991  3.70237
C   2.20440 -1.59293  4.00246
H   2.63957 -1.27098  3.04128
C   3.26128 -2.45982  4.73014
H   2.88513 -2.80185  5.70974
H   4.18169 -1.87750  4.90753
H   3.53180 -3.35555  4.14630
C   1.90191 -0.31495  4.80946
H   1.19490  0.34109  4.27852
H   2.83372  0.25227  4.97585
H   1.48012 -0.54587  5.80303
C   3.43019 -0.45618 -0.92823
C   3.36027 -0.52366 -2.34523
C   2.53671 -1.58134 -3.07440
H   1.78486 -1.96918 -2.36429
C   3.42979 -2.77097 -3.50250
H   4.20667 -2.44153 -4.21410
H   2.81745 -3.54381 -3.99666
H   3.93774 -3.23693 -2.64152
C   1.77419 -1.01997 -4.29153
H   1.18558 -0.12527 -4.02787
H   1.08292 -1.78501 -4.68127
H   2.45678 -0.74266 -5.11331
C   4.16348  0.37457 -3.07753
H   4.14712  0.33177 -4.17088
C   4.99325  1.30152 -2.43357
H   5.61091  1.98599 -3.02392
C   5.04609  1.34196 -1.03574
H   5.71620  2.05254 -0.54148
C   4.28879  0.45162 -0.24801
C   4.50676  0.42183  1.26542
H   3.77589 -0.27839  1.70323
C   4.27696  1.79141  1.93629
H   4.95619  2.56520  1.53876
H   4.46595  1.71491  3.02054
H   3.23948  2.13621  1.80078
C   5.92248 -0.11542  1.58925
H   6.09212 -1.11392  1.15288
H   6.06238 -0.19239  2.68084
H   6.70384  0.55802  1.19691
H   0.00000  0.00000  1.95787
C   1.00239  3.16548 -2.59341
C   2.03824  3.25906 -3.55167
C  -0.01732  4.15017 -2.64167
C   2.06089  4.28855 -4.50958
H   2.84554  2.52121 -3.55350
C   0.00000  5.18153 -3.59699
H  -0.84747  4.12644 -1.92474
C   1.04260  5.25349 -4.53503
H   2.87815  4.33560 -5.23792
H  -0.80067  5.92953 -3.60634
H   1.06008  6.05605 -5.27970
C  -1.00239 -3.16548 -2.59341
C  -2.03824 -3.25906 -3.55167
C   0.01732 -4.15017 -2.64167
C  -2.06089 -4.28855 -4.50958
H  -2.84554 -2.52121 -3.55350
C   0.00000 -5.18153 -3.59699
H   0.84747 -4.12644 -1.92474
C  -1.04260 -5.25349 -4.53503
H  -2.87815 -4.33560 -5.23792
H   0.80067 -5.92953 -3.60634
H  -1.06008 -6.05605 -5.27970
    
159
1,3-ecl (+3.7 kcal/mol)
Ir  0.24709 -0.08532 -0.32760
H  -0.84107 -0.03097  1.06261
H   1.78403  0.05971  0.29597
Zn -2.32682 -0.21661 -0.22099
N  -0.39782 -3.19414 -0.14205
N   1.74612 -2.86336 -0.14671
C   0.53748 -2.16841 -0.18102
C  -1.84801 -3.15946 -0.14086
C  -2.51408 -3.27918  1.10969
C  -1.76921 -3.25962  2.44611
H  -0.72157 -2.97106  2.24752
C  -1.75604 -4.66953  3.08457
H  -2.78040 -5.01183  3.31121
H  -1.18731 -4.65942  4.03001
H  -1.29317 -5.41579  2.41780
C  -2.35449 -2.22534  3.43115
H  -2.31557 -1.20554  3.01286
H  -1.78123 -2.22939  4.37414
H  -3.40506 -2.44673  3.68476
C  -3.90369 -3.50591  1.08158
H  -4.44993 -3.60268  2.02488
C  -4.59358 -3.63386 -0.12887
H  -5.67261 -3.81420 -0.12452
C  -3.91006 -3.52341 -1.34566
H  -4.46143 -3.63745 -2.28405
C  -2.52150 -3.29473 -1.38712
C  -1.78063 -3.29652 -2.72567
H  -0.75603 -2.92584 -2.54709
C  -1.67643 -4.73641 -3.28517
H  -1.15713 -5.41137 -2.58485
H  -1.11812 -4.74014 -4.23681
H  -2.67784 -5.15811 -3.47907
C  -2.43129 -2.36081 -3.76606
H  -3.45016 -2.68721 -4.03635
H  -1.83328 -2.35221 -4.69303
H  -2.49277 -1.32470 -3.39342
C   0.20373 -4.45368 -0.09233
H  -0.38703 -5.36387 -0.05913
C   1.54540 -4.24409 -0.09594
H   2.38106 -4.93597 -0.07542
C   3.12349 -2.39433 -0.21708
C   3.85048 -2.23299  0.99311
C   3.23176 -2.46673  2.37619
H   2.14653 -2.25188  2.30206
C   3.39083 -3.94619  2.81249
H   2.88849 -4.64674  2.12795
H   2.96294 -4.09455  3.81878
H   4.45932 -4.21931  2.85579
C   3.82412 -1.55959  3.47488
H   4.86789 -1.83431  3.70546
H   3.24666 -1.67347  4.40643
H   3.80058 -0.49391  3.20025
C   5.22264 -1.92955  0.88338
H   5.81534 -1.79850  1.79292
C   5.84555 -1.81291 -0.36484
H   6.91447 -1.58276 -0.42150
C   5.11094 -2.01695 -1.53761
H   5.61412 -1.95341 -2.50653
C   3.73841 -2.33117 -1.49523
C   2.99853 -2.69446 -2.78515
H   1.91813 -2.54204 -2.61016
C   3.22804 -4.18512 -3.14347
H   4.30239 -4.38340 -3.30130
H   2.69676 -4.43959 -4.07668
H   2.87067 -4.86870 -2.35723
C   3.40477 -1.81531 -3.98413
H   3.34312 -0.74372 -3.74236
H   2.74014 -2.02064 -4.84024
H   4.43400 -2.03280 -4.31949
C  -4.26730 -0.23901 -0.05447
C  -4.88631 -0.17630  1.21554
H  -4.27567 -0.10446  2.12295
C  -6.28562 -0.20096  1.35485
H  -6.73629 -0.15213  2.35277
C  -7.10403 -0.28599  0.21726
H  -8.19421 -0.30465  0.32152
C  -6.51354 -0.34786 -1.05544
H  -7.14356 -0.41601 -1.94974
C  -5.11359 -0.32635 -1.18438
H  -4.68381 -0.38405 -2.19082
H   1.18128 -0.16717 -1.64027
H  -0.94067 -0.29756 -1.51199
Zn  0.89870  0.43417  2.02039
N   1.35074  2.74673 -1.10134
N  -0.69060  2.99293 -0.40033
C   0.26157  2.00719 -0.64807
C   2.60875  2.30346 -1.68212
C   2.65062  2.10331 -3.08609
C   1.42482  2.26374 -3.98737
H   0.54092  2.39314 -3.33964
C   1.55847  3.53460 -4.86032
H   2.42152  3.45945 -5.54408
H   0.65420  3.67616 -5.47673
H   1.69750  4.43977 -4.24570
C   1.15931  1.02201 -4.86438
H   1.00669  0.12334 -4.24541
H   0.25347  1.17931 -5.47484
H   1.99322  0.82423 -5.55962
C   3.90754  1.83080 -3.66182
H   3.97721  1.68324 -4.74461
C   5.06749  1.77348 -2.88027
H   6.03439  1.56863 -3.35114
C   4.99692  2.00369 -1.50119
H   5.91311  1.98161 -0.90417
C   3.77039  2.28970 -0.87037
C   3.73804  2.65954  0.61295
H   2.70094  2.50776  0.97111
C   4.09225  4.15360  0.81728
H   3.39231  4.82524  0.29457
H   4.07006  4.41179  1.89023
H   5.10797  4.36451  0.44047
C   4.66699  1.77929  1.47236
H   5.73067  2.00286  1.27997
H   4.48491  1.97178  2.54312
H   4.50769  0.70722  1.27565
C   1.07580  4.11465 -1.12654
H   1.81060  4.83357 -1.47544
C  -0.19942  4.27041 -0.68397
H  -0.81797  5.15393 -0.55922
C  -2.11503  2.89155 -0.11681
C  -3.00426  2.97731 -1.22483
C  -2.52969  3.02541 -2.67915
H  -1.43766  2.86701 -2.69208
C  -2.80722  4.41606 -3.29908
H  -2.32751  5.22402 -2.72210
H  -2.42145  4.46029 -4.33177
H  -3.88951  4.62817 -3.33557
C  -3.15943  1.91252 -3.54314
H  -4.25887  1.99423 -3.58165
H  -2.78326  1.97545 -4.57845
H  -2.90813  0.91300 -3.15075
C  -4.37862  3.10495 -0.94469
H  -5.08919  3.16633 -1.77466
C  -4.84757  3.17754  0.37001
H  -5.91949  3.28043  0.56298
C  -3.94799  3.11615  1.44088
H  -4.32658  3.19049  2.46426
C  -2.56259  2.98315  1.22914
C  -1.59887  3.03890  2.41323
H  -0.63875  2.59331  2.08746
C  -1.30927  4.50371  2.82257
H  -2.23546  5.00677  3.15043
H  -0.59133  4.52824  3.65987
H  -0.88318  5.08861  1.99069
C  -2.09484  2.23544  3.63195
H  -2.35017  1.19741  3.35877
H  -1.30970  2.19972  4.40361
H  -2.98857  2.69442  4.08823
C   1.27605  0.95606  3.85171
C   1.88792  2.19545  4.15937
H   2.18888  2.87741  3.35466
C   2.11997  2.58520  5.49032
H   2.59571  3.54908  5.70242
C   1.74296  1.74001  6.54634
H   1.92337  2.04128  7.58342
C   1.13200  0.50696  6.26590
H   0.83286 -0.15568  7.08550
C   0.90126  0.12274  4.93358
H   0.41902 -0.84408  4.74371
    
159
1,4-ecl (Ci) (+4.3 kcal/mol)
Ir  0.00000  0.00000  0.00000
H  -1.64816  0.27481 -0.21859
H  -0.00899 -1.61771  0.47252
Zn  1.94053  1.44044 -0.65905
N  -0.43365 -0.02047 -3.12916
N   0.94343 -1.61091 -2.54897
C   0.13873 -0.61289 -2.00751
C  -1.53145  0.93933 -3.18351
C  -2.85362  0.42544 -3.26345
C  -3.16328 -1.06997 -3.35332
H  -2.26678 -1.62699 -3.02639
C  -3.45333 -1.46697 -4.82241
H  -4.34591 -0.93877 -5.19966
H  -3.64288 -2.55127 -4.90035
H  -2.61240 -1.22009 -5.49086
C  -4.33419 -1.50659 -2.45018
H  -4.16258 -1.24699 -1.39244
H  -4.47408 -2.59889 -2.51808
H  -5.28759 -1.04322 -2.75624
C  -3.90718  1.35489 -3.36976
H  -4.93665  0.98972 -3.43643
C  -3.65999  2.73114 -3.41953
H  -4.49427  3.43466 -3.50630
C  -2.34422  3.20515 -3.39129
H  -2.15687  4.27998 -3.46666
C  -1.24988  2.32426 -3.28571
C   0.17178  2.86880 -3.38014
H   0.85013  2.11657 -2.93422
C   0.59351  3.04352 -4.85965
H   0.53121  2.09731 -5.42276
H   1.63307  3.40809 -4.91791
H  -0.05712  3.77831 -5.36470
C   0.36907  4.19001 -2.61134
H  -0.14405  5.03080 -3.10941
H   1.44163  4.44016 -2.56806
H  -0.01829  4.12189 -1.58109
C   0.02468 -0.61537 -4.30642
H  -0.31509 -0.28001 -5.28167
C   0.88458 -1.60832 -3.94413
H   1.45161 -2.31918 -4.53755
C   1.62357 -2.70036 -1.85605
C   0.91119 -3.91709 -1.67992
C  -0.49792 -4.14600 -2.23009
H  -0.94322 -3.16033 -2.45610
C  -0.42970 -4.94602 -3.55503
H   0.18763 -4.43769 -4.31355
H  -1.44025 -5.08449 -3.97614
H   0.00638 -5.94539 -3.38443
C  -1.43467 -4.85935 -1.23449
H  -1.09517 -5.88474 -1.00942
H  -2.44601 -4.94627 -1.66686
H  -1.51516 -4.31758 -0.27769
C   1.59085 -4.98465 -1.06058
H   1.07003 -5.93587 -0.91419
C   2.92430 -4.86023 -0.65556
H   3.43333 -5.70474 -0.17996
C   3.61550 -3.66660 -0.88807
H   4.66779 -3.58858 -0.60050
C   2.98934 -2.56482 -1.50356
C   3.80853 -1.32552 -1.84959
H   3.10345 -0.48307 -1.98351
C   4.55041 -1.51807 -3.19490
H   5.26426 -2.35726 -3.12800
H   5.11566 -0.60601 -3.45104
H   3.85581 -1.73366 -4.02395
C   4.80643 -0.92796 -0.74424
H   4.32042 -0.88274  0.24461
H   5.23837  0.06077 -0.96946
H   5.64383 -1.64373 -0.67588
C   3.41533  2.42662 -1.46961
C   3.72916  2.19877 -2.83377
H   3.14970  1.47663 -3.42246
C   4.77987  2.88214 -3.47047
H   4.99863  2.68483 -4.52577
C   5.54685  3.81550 -2.75464
H   6.36592  4.34957 -3.24727
C   5.25574  4.05861 -1.40356
H   5.84855  4.78505 -0.83691
C   4.20363  3.37193 -0.77222
H   4.00298  3.58523  0.28255
H   1.64816 -0.27481  0.21859
H   0.00899  1.61771 -0.47252
Zn -1.94053 -1.44044  0.65905
N   0.43365  0.02047  3.12916
N  -0.94343  1.61091  2.54897
C  -0.13873  0.61289  2.00751
C   1.53145 -0.93933  3.18351
C   2.85362 -0.42544  3.26345
C   3.16328  1.06997  3.35332
H   2.26678  1.62699  3.02639
C   3.45333  1.46697  4.82241
H   4.34591  0.93877  5.19966
H   3.64288  2.55127  4.90035
H   2.61240  1.22009  5.49086
C   4.33419  1.50659  2.45018
H   4.16258  1.24699  1.39244
H   4.47408  2.59889  2.51808
H   5.28759  1.04322  2.75624
C   3.90718 -1.35489  3.36976
H   4.93665 -0.98972  3.43643
C   3.65999 -2.73114  3.41953
H   4.49427 -3.43466  3.50630
C   2.34422 -3.20515  3.39129
H   2.15687 -4.27998  3.46666
C   1.24988 -2.32426  3.28571
C  -0.17178 -2.86880  3.38014
H  -0.85013 -2.11657  2.93422
C  -0.59351 -3.04352  4.85965
H  -0.53121 -2.09731  5.42276
H  -1.63307 -3.40809  4.91791
H   0.05712 -3.77831  5.36470
C  -0.36907 -4.19001  2.61134
H   0.14405 -5.03080  3.10941
H  -1.44163 -4.44016  2.56806
H   0.01829 -4.12189  1.58109
C  -0.02468  0.61537  4.30642
H   0.31509  0.28001  5.28167
C  -0.88458  1.60832  3.94413
H  -1.45161  2.31918  4.53755
C  -1.62357  2.70036  1.85605
C  -0.91119  3.91709  1.67992
C   0.49792  4.14600  2.23009
H   0.94322  3.16033  2.45610
C   0.42970  4.94602  3.55503
H  -0.18763  4.43769  4.31355
H   1.44025  5.08449  3.97614
H  -0.00638  5.94539  3.38443
C   1.43467  4.85935  1.23449
H   1.09517  5.88474  1.00942
H   2.44601  4.94627  1.66686
H   1.51516  4.31758  0.27769
C  -1.59085  4.98465  1.06058
H  -1.07003  5.93587  0.91419
C  -2.92430  4.86023  0.65556
H  -3.43333  5.70474  0.17996
C  -3.61550  3.66660  0.88807
H  -4.66779  3.58858  0.60050
C  -2.98934  2.56482  1.50356
C  -3.80853  1.32552  1.84959
H  -3.10345  0.48307  1.98351
C  -4.55041  1.51807  3.19490
H  -5.26426  2.35726  3.12800
H  -5.11566  0.60601  3.45104
H  -3.85581  1.73366  4.02395
C  -4.80643  0.92796  0.74424
H  -4.32042  0.88274 -0.24461
H  -5.23837 -0.06077  0.96946
H  -5.64383  1.64373  0.67588
C  -3.41533 -2.42662  1.46961
C  -3.72916 -2.19877  2.83377
H  -3.14970 -1.47663  3.42246
C  -4.77987 -2.88214  3.47047
H  -4.99863 -2.68483  4.52577
C  -5.54685 -3.81550  2.75464
H  -6.36592 -4.34957  3.24727
C  -5.25574 -4.05861  1.40356
H  -5.84855 -4.78505  0.83691
C  -4.20363 -3.37193  0.77222
H  -4.00298 -3.58523 -0.28255

159
1,4-stg (+5.3 kcal/mol)
Ir  0.05196  0.23010  0.00789
Zn  2.47584 -0.16236 -0.59201
Zn -2.46012  0.03375  0.24103
N   1.09514  3.19375 -0.11939
N  -1.05694  3.16455 -0.37103
N   0.87368 -2.55670  1.27080
N   0.01155 -2.88193 -0.71367
C   0.02033  2.31258 -0.16394
C   0.68882  4.52083 -0.28431
H   1.40125  5.33944 -0.26200
C  -0.65951  4.50223 -0.44699
H  -1.37995  5.29989 -0.60002
C   2.50446  2.94308  0.11356
C   3.38428  2.97588 -1.00403
C   4.76920  2.95159 -0.73254
H   5.47584  3.00733 -1.56666
C   5.25212  2.88971  0.58020
H   6.33112  2.87740  0.76476
C   4.35904  2.86327  1.65964
H   4.75005  2.84113  2.68131
C   2.96603  2.91297  1.45799
C   2.89083  3.14462 -2.44446
H   1.80572  2.93703 -2.45661
C   3.10376  4.60043 -2.92880
H   2.57955  5.33284 -2.29390
H   2.72937  4.71845 -3.95979
H   4.17629  4.86083 -2.92724
C   3.56576  2.16407 -3.42761
H   4.64343  2.37331 -3.54049
H   3.10937  2.26275 -4.42682
H   3.46325  1.11545 -3.10328
C   2.01788  3.05128  2.64980
H   0.99878  2.81131  2.30052
C   2.34224  2.07907  3.80049
H   2.32715  1.03067  3.46426
H   1.59104  2.18692  4.60091
H   3.32789  2.28527  4.25287
C   2.02074  4.51494  3.15806
H   3.02389  4.80518  3.51566
H   1.31636  4.62904  3.99967
H   1.72545  5.22697  2.36940
C  -2.47906  2.88332 -0.42927
C  -3.24955  3.14246  0.73907
C  -4.65173  3.08640  0.61170
H  -5.27647  3.27690  1.48975
C  -5.25767  2.80892 -0.61775
H  -6.34864  2.77215 -0.69152
C  -4.47398  2.57222 -1.75448
H  -4.96372  2.36990 -2.71157
C  -3.06832  2.61537 -1.69671
C  -2.62252  3.54653  2.07585
H  -1.52546  3.47234  1.97782
C  -2.96624  5.01562  2.42046
H  -2.63333  5.71071  1.63176
H  -2.47763  5.31304  3.36373
H  -4.05394  5.15124  2.54798
C  -3.04190  2.60797  3.22745
H  -4.13219  2.62533  3.39540
H  -2.55486  2.91808  4.16758
H  -2.74589  1.56584  3.02005
C  -2.23269  2.48263 -2.97039
H  -1.19293  2.26387 -2.66894
C  -2.23254  3.82051 -3.75092
H  -3.25491  4.09098 -4.06707
H  -1.60893  3.73691 -4.65748
H  -1.83727  4.65121 -3.14279
C  -2.69967  1.32779 -3.87954
H  -2.69249  0.36117 -3.34969
H  -2.02507  1.24108 -4.74799
H  -3.71566  1.49740 -4.27577
C   0.23881 -1.87674  0.22964
C   1.07297 -3.90124  0.94951
H   1.55813 -4.58359  1.64073
C   0.54549 -4.10071 -0.28959
H   0.47385 -4.99501 -0.90056
C   1.13914 -2.10798  2.63704
C   0.03862 -2.01463  3.53453
C   0.31454 -1.66038  4.86890
H  -0.51262 -1.57367  5.57875
C   1.62524 -1.45732  5.31618
H   1.81381 -1.19586  6.36239
C   2.69191 -1.62264  4.42978
H   3.71794 -1.50261  4.79081
C   2.48026 -1.95477  3.07503
C  -1.38432 -2.42043  3.14899
H  -1.51545 -2.24440  2.06606
C  -2.47508 -1.61504  3.88070
H  -2.51850 -1.85944  4.95607
H  -3.46280 -1.85438  3.45488
H  -2.31026 -0.52831  3.78726
C  -1.58480 -3.93432  3.41552
H  -0.86691 -4.55270  2.85158
H  -2.60374 -4.24444  3.12708
H  -1.45187 -4.15775  4.48831
C   3.69643 -2.20343  2.18629
H   3.35577 -2.28023  1.13973
C   4.72428 -1.05411  2.25108
H   4.26363 -0.07868  2.02073
H   5.52822 -1.22780  1.51777
H   5.18985 -0.97991  3.24913
C   4.38194 -3.54333  2.54996
H   4.78122 -3.51598  3.57872
H   5.22197 -3.73831  1.86231
H   3.68861 -4.39912  2.48957
C  -0.93288 -2.86169 -1.83037
C  -2.21198 -3.45576 -1.61591
C  -3.13181 -3.40765 -2.68350
H  -4.12483 -3.84583 -2.54605
C  -2.79244 -2.84160 -3.91707
H  -3.52528 -2.81842 -4.73019
C  -1.49754 -2.35394 -4.12594
H  -1.21752 -1.97569 -5.11345
C  -0.53365 -2.36799 -3.09831
C  -2.57529 -4.27586 -0.37048
H  -1.84762 -4.04772  0.42715
C  -3.98044 -3.99524  0.19915
H  -4.10848 -2.94295  0.49106
H  -4.14743 -4.62795  1.08782
H  -4.77696 -4.24338 -0.52282
C  -2.45494 -5.78651 -0.70441
H  -3.20652 -6.07553 -1.45914
H  -2.63219 -6.39415  0.19928
H  -1.46583 -6.05695 -1.10944
C   0.91357 -2.00916 -3.42127
H   1.43447 -1.80739 -2.46959
C   1.06025 -0.75691 -4.30667
H   0.64714 -0.91618 -5.31758
H   2.12780 -0.51094 -4.43138
H   0.55192  0.11429 -3.86115
C   1.61301 -3.22305 -4.08183
H   1.54961 -4.12449 -3.44892
H   2.67989 -3.00356 -4.25516
H   1.14562 -3.46387 -5.05240
H   0.87135  0.22942 -1.46995
H   1.35595  0.37610  1.04843
H  -0.84313  0.34429  1.42721
H  -1.20382  0.08489 -1.12098
C   4.09586 -1.08705 -1.17828
C   4.00662 -2.47839 -1.43867
C   5.35356 -0.47175 -1.37317
C   5.12017 -3.21852 -1.87421
H   3.05784 -3.00998 -1.29447
C   6.47028 -1.20591 -1.80964
H   5.47136  0.59777 -1.17685
C   6.35697 -2.58201 -2.06258
H   5.01947 -4.29240 -2.06678
H   7.43221 -0.70056 -1.95106
H   7.22599 -3.15436 -2.40351
C  -4.35747 -0.36645  0.39095
C  -5.08915 -0.27592  1.59858
C  -5.07176 -0.72693 -0.77827
C  -6.46937 -0.54147  1.64204
H  -4.58485  0.01249  2.52689
C  -6.45264 -0.98778 -0.74295
H  -4.54674 -0.81802 -1.73637
C  -7.15502 -0.89772  0.46971
H  -7.00966 -0.46804  2.59261
H  -6.98035 -1.26406 -1.66292
H  -8.22997 -1.10495  0.50129
    
159
1,2-stg (+5.7 kcal/mol)
Ir  0.50747  0.01631 -0.00220
Zn -1.67111  1.38816  0.30136
Zn -1.57599 -1.49805 -0.28716
N   0.10799 -1.10984  2.93829
N   1.39562 -2.43036  1.77816
N   1.21486  2.51769 -1.78667
N   0.00552  1.11663 -2.93668
C   0.68202 -1.24273  1.67635
C   0.44748 -2.18244  3.76706
H   0.09532 -2.24085  4.79238
C   1.24885 -3.00917  3.04053
H   1.74501 -3.93994  3.29860
C  -0.59737  0.03241  3.50120
C  -2.01363 -0.00262  3.59663
C  -2.64788  1.08800  4.22708
H  -3.73720  1.08301  4.33143
C  -1.91030  2.15701  4.74896
H  -2.42545  2.99250  5.23343
C  -0.51222  2.14149  4.67979
H   0.05796  2.96039  5.12877
C   0.18066  1.07572  4.07174
C  -2.83923 -1.20772  3.15011
H  -2.21627 -1.80657  2.46136
C  -3.18643 -2.10736  4.36214
H  -2.28609 -2.44727  4.89993
H  -3.74064 -2.99987  4.02597
H  -3.82052 -1.56300  5.08316
C  -4.12925 -0.83091  2.39503
H  -4.84786 -0.30241  3.04492
H  -4.62354 -1.74256  2.02343
H  -3.92685 -0.18566  1.52205
C   1.70666  1.01851  4.15212
H   2.05868  0.26961  3.42206
C   2.39192  2.35156  3.79487
H   2.11511  2.69440  2.78583
H   3.48740  2.22486  3.81933
H   2.14332  3.15138  4.51387
C   2.13990  0.54908  5.56362
H   1.81274  1.26887  6.33381
H   3.23886  0.46848  5.62123
H   1.71301 -0.43451  5.82104
C   2.38853 -2.96735  0.85768
C   3.74069 -2.57986  1.05438
C   4.70474 -3.14230  0.19425
H   5.75615 -2.86231  0.31650
C   4.34798 -4.07668 -0.78486
H   5.11608 -4.50931 -1.43404
C   3.01419 -4.48441 -0.91215
H   2.75142 -5.24554 -1.65293
C   2.00272 -3.94488 -0.09304
C   4.19527 -1.68935  2.21340
H   3.29697 -1.29878  2.72119
C   4.98247 -2.53097  3.24797
H   4.39177 -3.38745  3.61416
H   5.26013 -1.91093  4.11738
H   5.91252 -2.93193  2.80967
C   5.02379 -0.47011  1.76054
H   5.93842 -0.77211  1.22184
H   5.34035  0.11647  2.64012
H   4.43920  0.19112  1.10197
C   0.57675 -4.48288 -0.17595
H  -0.08923 -3.74718  0.31158
C   0.45316 -5.80789  0.61569
H   1.09330 -6.58940  0.17081
H  -0.59008 -6.16585  0.59597
H   0.75472 -5.68901  1.67006
C   0.06929 -4.67482 -1.61842
H   0.15840 -3.74981 -2.21187
H  -0.99378 -4.96529 -1.60121
H   0.62209 -5.47226 -2.14470
C   0.58188  1.28547 -1.68019
C   1.01770  3.08716 -3.04641
H   1.44917  4.04877 -3.30763
C   0.26531  2.21039 -3.76662
H  -0.10069  2.24697 -4.78809
C   2.18064  3.11700 -0.87576
C   3.55299  2.81844 -1.08725
C   4.48743  3.44124 -0.23602
H   5.55345  3.23036 -0.36978
C   4.08096  4.34884  0.74889
H   4.82608  4.82941  1.39111
C   2.72492  4.66896  0.89076
H   2.42090  5.41015  1.63599
C   1.74223  4.06632  0.08074
C   4.05211  1.95989 -2.25188
H   3.17547  1.51526 -2.75301
C   4.95810  0.79341 -1.80826
H   5.85721  1.15062 -1.27725
H   5.30227  0.22828 -2.69153
H   4.42117  0.09682 -1.14552
C   4.77693  2.84976 -3.29164
H   4.13127  3.66855 -3.65123
H   5.08454  2.24898 -4.16448
H   5.68443  3.30684 -2.86103
C   0.28543  4.51096  0.17861
H  -0.33645  3.73298 -0.30135
C  -0.21802  4.67164  1.62630
H  -0.05813  3.75705  2.22099
H  -1.29882  4.88753  1.62047
H   0.28373  5.50735  2.14430
C   0.06783  5.82412 -0.61251
H   0.66053  6.64606 -0.17480
H  -0.99619  6.11366 -0.58225
H   0.36553  5.72377 -1.66989
C  -0.62672 -0.06948 -3.49593
C   0.21481 -1.05984 -4.07093
C  -0.41009 -2.16729 -4.67808
H   0.21014 -2.94694 -5.13058
C  -1.80456 -2.27303 -4.74203
H  -2.26648 -3.13922 -5.22628
C  -2.60758 -1.25522 -4.21450
H  -3.69545 -1.32097 -4.31379
C  -2.04263 -0.12688 -3.58445
C   1.73368 -0.90456 -4.15648
H   2.03981 -0.13867 -3.42339
C   2.50414 -2.19290 -3.80891
H   2.25222 -2.55927 -2.80164
H   3.58913 -1.99574 -3.83422
H   2.30630 -3.00256 -4.53265
C   2.13091 -0.40126 -5.56690
H   1.84659 -1.13619 -6.33979
H   3.22243 -0.25160 -5.62797
H   1.64220  0.55497 -5.81734
C  -2.94339  1.01966 -3.12922
H  -2.35515  1.66037 -2.44779
C  -4.19540  0.55554 -2.35880
H  -4.88326 -0.02231 -2.99982
H  -4.74720  1.43116 -1.98148
H  -3.93821 -0.07325 -1.48818
C  -3.36535  1.89249 -4.33701
H  -2.49654  2.29256 -4.88522
H  -3.97511  2.74536 -3.99415
H  -3.96928  1.30594 -5.05079
H   0.08095 -1.20577 -1.07249
H   0.00821  1.20866  1.07015
H   1.79267  0.82273  0.56027
H   1.83964 -0.70195 -0.57461
C  -2.90409 -2.93914 -0.21089
C  -3.90774 -3.08812 -1.19762
C  -2.86637 -3.90956  0.82296
C  -4.83344 -4.14580 -1.15326
H  -3.97133 -2.37401 -2.02496
C  -3.78737 -4.97039  0.87343
H  -2.10370 -3.85236  1.61004
C  -4.77763 -5.08885 -0.11559
H  -5.60021 -4.23200 -1.93121
H  -3.73119 -5.70434  1.68516
H  -5.49894 -5.91180 -0.07787
C  -3.09009  2.74036  0.23281
C  -4.09608  2.82362  1.22483
C  -3.12087  3.71156 -0.80059
C  -5.08856  3.81914  1.18627
H  -4.10909  2.10639  2.05174
C  -4.10886  4.71059 -0.84524
H  -2.36070  3.70375 -1.59211
C  -5.09936  4.76436  0.14917
H  -5.85518  3.85506  1.96828
H  -4.10467  5.44692 -1.65675
H  -5.87254  5.53898  0.11592
    
159
1,2-stg (C2) (+5.8 kcal/mol)
Ir  0.00000  0.00000  0.50628
Zn  1.44217  0.31490 -1.62400
Zn -1.44217 -0.31490 -1.62400
N  -1.15652  2.92095  0.05376
N  -2.49994  1.74789  1.30567
N   2.49994 -1.74789  1.30567
N   1.15652 -2.92095  0.05376
C  -1.28856  1.66037  0.63099
C  -2.25210  3.73494  0.35337
H  -2.31488  4.75720 -0.00690
C  -3.09295  3.00032  1.13243
H  -4.04303  3.24685  1.59684
C   0.00000  3.49783 -0.61629
C   0.01149  3.58492 -2.03338
C   1.11187  4.23082 -2.63437
H   1.14179  4.32946 -3.72385
C   2.14641  4.77490 -1.86438
H   2.99022  5.27131 -2.35398
C   2.08545  4.71189 -0.46725
H   2.87715  5.17734  0.12762
C   1.00747  4.08911  0.19289
C  -1.15644  3.11150 -2.89623
H  -1.76431  2.41736 -2.28823
C  -2.06453  4.30452 -3.28438
H  -2.44435  4.84319 -2.40065
H  -2.93163  3.94818 -3.86568
H  -1.51157  5.03019 -3.90560
C  -0.72180  2.35223 -4.16538
H  -0.18034  3.00518 -4.87136
H  -1.60885  1.95946 -4.68726
H  -0.06811  1.49320 -3.93222
C   0.89880  4.17513  1.71574
H   0.14854  3.43653  2.04633
C   2.21328  3.83860  2.44592
H   2.57861  2.83341  2.18420
H   2.05036  3.86484  3.53656
H   3.01106  4.56758  2.22097
C   0.39616  5.58182  2.12669
H   1.11634  6.36043  1.82103
H   0.27719  5.64264  3.22200
H  -0.57555  5.82419  1.66515
C  -3.05363  0.82532  2.28749
C  -2.71047  1.03525  3.64959
C  -3.28805  0.17112  4.60108
H  -3.04193  0.30331  5.65975
C  -4.19490 -0.82527  4.22174
H  -4.63971 -1.47773  4.98006
C  -4.56020 -0.96588  2.87704
H  -5.30068 -1.72053  2.59532
C  -4.00405 -0.14278  1.87792
C  -1.85097  2.20944  4.12418
H  -1.44632  2.72216  3.23497
C  -2.72820  3.23190  4.88788
H  -3.57513  3.58358  4.27501
H  -2.12888  4.11137  5.17898
H  -3.14548  2.78939  5.80872
C  -0.64573  1.77712  4.98365
H  -0.96222  1.23446  5.89102
H  -0.08138  2.66626  5.31367
H   0.04036  1.12858  4.41667
C  -4.49758 -0.24103  0.43700
H  -3.75031  0.25585 -0.20879
C  -5.83105  0.52807  0.26971
H  -6.62431  0.07277  0.88769
H  -6.15665  0.49851 -0.78386
H  -5.73884  1.58539  0.57023
C  -4.65071 -1.68879 -0.06856
H  -3.72053 -2.26785  0.05459
H  -4.90590 -1.68140 -1.14076
H  -5.45821 -2.22418  0.46039
C   1.28856 -1.66037  0.63099
C   3.09295 -3.00032  1.13243
H   4.04303 -3.24685  1.59684
C   2.25210 -3.73494  0.35337
H   2.31488 -4.75720 -0.00690
C   3.05363 -0.82532  2.28749
C   2.71047 -1.03525  3.64959
C   3.28805 -0.17112  4.60108
H   3.04193 -0.30331  5.65975
C   4.19490  0.82527  4.22174
H   4.63971  1.47773  4.98006
C   4.56020  0.96588  2.87704
H   5.30068  1.72053  2.59532
C   4.00405  0.14278  1.87792
C   1.85097 -2.20944  4.12418
H   1.44632 -2.72216  3.23497
C   0.64573 -1.77712  4.98365
H   0.96222 -1.23446  5.89102
H   0.08138 -2.66626  5.31367
H  -0.04036 -1.12858  4.41667
C   2.72820 -3.23190  4.88788
H   3.57513 -3.58358  4.27501
H   2.12888 -4.11137  5.17898
H   3.14548 -2.78939  5.80872
C   4.49758  0.24103  0.43700
H   3.75031 -0.25585 -0.20879
C   4.65071  1.68879 -0.06856
H   3.72053  2.26785  0.05459
H   4.90590  1.68140 -1.14076
H   5.45821  2.22418  0.46039
C   5.83105 -0.52807  0.26971
H   6.62431 -0.07277  0.88769
H   6.15665 -0.49851 -0.78386
H   5.73884 -1.58539  0.57023
C   0.00000 -3.49783 -0.61629
C  -1.00747 -4.08911  0.19289
C  -2.08545 -4.71189 -0.46725
H  -2.87715 -5.17734  0.12762
C  -2.14641 -4.77490 -1.86438
H  -2.99022 -5.27131 -2.35398
C  -1.11187 -4.23082 -2.63437
H  -1.14179 -4.32946 -3.72385
C  -0.01149 -3.58492 -2.03338
C  -0.89880 -4.17513  1.71574
H  -0.14854 -3.43653  2.04633
C  -2.21328 -3.83860  2.44592
H  -2.57861 -2.83341  2.18420
H  -2.05036 -3.86484  3.53656
H  -3.01106 -4.56758  2.22097
C  -0.39616 -5.58182  2.12669
H  -1.11634 -6.36043  1.82103
H  -0.27719 -5.64264  3.22200
H   0.57555 -5.82419  1.66515
C   1.15644 -3.11150 -2.89623
H   1.76431 -2.41736 -2.28823
C   0.72180 -2.35223 -4.16538
H   0.18034 -3.00518 -4.87136
H   1.60885 -1.95946 -4.68726
H   0.06811 -1.49320 -3.93222
C   2.06453 -4.30452 -3.28438
H   2.44435 -4.84319 -2.40065
H   2.93163 -3.94818 -3.86568
H   1.51157 -5.03019 -3.90560
H  -1.19282 -1.08858  0.04442
H   1.19282  1.08858  0.04442
H   0.75446  0.57702  1.81626
H  -0.75446 -0.57702  1.81626
C  -2.84376 -0.26049 -2.99503
C  -2.94997 -1.24935 -4.00192
C  -3.82864  0.76028 -2.98644
C  -3.98052 -1.21939 -4.95831
H  -2.22307 -2.06685 -4.04376
C  -4.86258  0.79632 -3.93818
H  -3.80406  1.54848 -2.22314
C  -4.93868 -0.19448 -4.93080
H  -4.03368 -1.99854 -5.72685
H  -5.60864  1.59818 -3.90409
H  -5.74055 -0.16802 -5.67596
C   2.84376  0.26049 -2.99503
C   2.94997  1.24935 -4.00192
C   3.82864 -0.76028 -2.98644
C   3.98052  1.21939 -4.95831
H   2.22307  2.06685 -4.04376
C   4.86258 -0.79632 -3.93818
H   3.80406 -1.54848 -2.22314
C   4.93868  0.19448 -4.93080
H   4.03368  1.99854 -5.72685
H   5.60864 -1.59818 -3.90409
H   5.74055  0.16802 -5.67596
    
159
1,3-stg' (+8.7 kcal/mol)
Ir  0.00021  0.37600  0.00045
H  -1.64925  0.69193  0.02805
H  -0.00093 -1.39456 -0.00044
H   1.64983  0.69037 -0.02659
Zn -1.98695 -1.19963  0.11474
Zn  1.98491 -1.20206 -0.11712
N  -0.86032 -0.12862 -3.01297
N   0.70680  1.37586 -2.91529
N  -0.70619  1.37211  2.91743
N   0.86288 -0.13040  3.01304
C  -0.04350  0.53252 -2.09965
C   0.34338  1.24996 -4.25831
H   0.80289  1.86018 -5.02935
C  -0.63470  0.30954 -4.32167
H  -1.20435 -0.08229 -5.15853
C  -1.99889 -1.00466 -2.78837
C  -1.83046 -2.41251 -2.92533
C  -0.46345 -3.06094 -3.15623
H   0.30056 -2.42121 -2.67523
C  -0.35961 -4.47213 -2.54195
H  -0.65369 -4.48457 -1.47884
H   0.67708 -4.83537 -2.62505
H  -0.99654 -5.19843 -3.07544
C  -0.13249 -3.13959 -4.66850
H  -0.89181 -3.73841 -5.20078
H   0.84768 -3.62393 -4.81593
H  -0.08810 -2.14576 -5.14055
C  -2.99644 -3.20350 -2.91745
H  -2.90671 -4.28859 -3.01023
C  -4.26864 -2.63192 -2.80519
H  -5.15519 -3.27310 -2.80425
C  -4.40874 -1.24469 -2.69708
H  -5.40944 -0.80548 -2.63533
C  -3.28564 -0.39449 -2.70131
C  -3.49184  1.12127 -2.72838
H  -2.50716  1.60446 -2.61062
C  -4.07582  1.55886 -4.09403
H  -3.42979  1.25334 -4.93355
H  -4.18408  2.65616 -4.13035
H  -5.07317  1.11617 -4.25949
C  -4.38195  1.62448 -1.57382
H  -5.39735  1.19375 -1.61609
H  -4.48702  2.72107 -1.62767
H  -3.94016  1.38046 -0.59388
C   1.59713  2.46889 -2.54759
C   3.00162  2.25571 -2.52669
C   3.64189  0.91257 -2.89482
H   3.00151  0.10394 -2.48913
C   5.06126  0.73061 -2.32132
H   5.78553  1.39954 -2.81804
H   5.39969 -0.30210 -2.49953
H   5.10735  0.92641 -1.23752
C   3.71658  0.72546 -4.43288
H   2.72445  0.70089 -4.90743
H   4.22180 -0.22590 -4.67149
H   4.29787  1.54392 -4.89182
C   3.81344  3.37147 -2.23914
H   4.89869  3.24822 -2.20220
C   3.26416  4.64211 -2.02485
H   3.92123  5.49118 -1.81033
C   1.88270  4.83251 -2.12301
H   1.46422  5.83703 -2.00400
C   1.01626  3.75597 -2.40011
C  -0.46770  4.03594 -2.65033
H  -0.99049  3.06828 -2.73671
C  -1.14716  4.81374 -1.50627
H  -1.09465  4.26301 -0.55466
H  -2.21170  4.97841 -1.74616
H  -0.69015  5.80722 -1.35615
C  -0.64273  4.78636 -3.99390
H  -0.15608  5.77635 -3.96005
H  -1.71321  4.94499 -4.20975
H  -0.20372  4.22938 -4.83847
C   0.04444  0.53009  2.10075
C  -0.34159  1.24592  4.26011
H  -0.80145  1.85500  5.03184
C   0.63778  0.30674  4.32216
H   1.20866 -0.08478  5.15833
C  -1.59808  2.46427  2.55107
C  -3.00222  2.24894  2.52945
C  -3.64036  0.90415  2.89511
H  -2.99884  0.09731  2.48762
C  -5.05947  0.72101  2.32146
H  -5.78499  1.38687  2.82049
H  -5.39559 -0.31306  2.49612
H  -5.10617  0.92025  1.23830
C  -3.71418  0.71377  4.43279
H  -2.72179  0.68975  4.90688
H  -4.21786 -0.23885  4.66963
H  -4.29654  1.53039  4.89365
C  -3.81571  3.36384  2.24337
H  -4.90076  3.23894  2.20603
C  -3.26833  4.63565  2.03108
H  -3.92667  5.48403  1.81770
C  -1.88718  4.82803  2.12971
H  -1.47022  5.83334  2.01212
C  -1.01913  3.75242  2.40542
C   0.46445  4.03426  2.65593
H   0.98867  3.06727  2.74133
C   0.63849  4.78365  4.00019
H   0.15046  5.77299  3.96730
H   1.70876  4.94358  4.21614
H   0.20030  4.22529  4.84427
C   1.14271  4.81416  1.51258
H   1.09104  4.26422  0.56047
H   2.20700  4.98024  1.75260
H   0.68416  5.80706  1.36337
C   2.00141 -1.00603  2.78683
C   1.83355 -2.41400  2.92335
C   0.46710 -3.06289  3.15651
H  -0.29790 -2.42337  2.67682
C   0.13875 -3.14176  4.66936
H   0.89924 -3.74031  5.20029
H  -0.84095 -3.62653  4.81846
H   0.09474 -2.14800  5.14157
C   0.36251 -4.47414  2.54251
H   0.65418 -4.48656  1.47875
H  -0.67381 -4.83791  2.62803
H   1.00092 -5.20018  3.07459
C   2.99976 -3.20464  2.91290
H   2.91055 -4.28981  3.00524
C   4.27159 -2.63264  2.79847
H   5.15830 -3.27359  2.79535
C   4.41114 -1.24530  2.69110
H   5.41161 -0.80579  2.62780
C   3.28780 -0.39542  2.69813
C   3.49348  1.12039  2.72672
H   2.50842  1.60339  2.61143
C   4.38128  1.62550  1.57123
H   5.39659  1.19428  1.61043
H   4.48689  2.72195  1.62699
H   3.93716  1.38356  0.59184
C   4.07980  1.55631  4.09191
H   3.43559  1.24910  4.93222
H   4.18743  2.65361  4.12967
H   5.07774  1.11400  4.25481
H   0.00095  1.98837  0.00133
C   3.28045 -2.58175 -0.56812
C   4.67738 -2.36651 -0.62916
C   2.81461 -3.89426 -0.82015
C   5.56682 -3.40839 -0.94542
H   5.08876 -1.37554 -0.41390
C   3.69768 -4.94327 -1.13254
H   1.74254 -4.11471 -0.76599
C   5.07834 -4.69990 -1.20146
H   6.64419 -3.21211 -0.98733
H   3.30736 -5.95024 -1.31875
H   5.77014 -5.51231 -1.44765
C  -3.28333 -2.57886  0.56470
C  -4.68097 -2.36567  0.61680
C  -2.81678 -3.88939  0.82554
C  -5.57045 -3.40754  0.93292
H  -5.09275 -1.37638  0.39464
C  -3.69990 -4.93843  1.13774
H  -1.74407 -4.10828  0.77853
C  -5.08130 -4.69705  1.19770
H  -6.64836 -3.21286  0.96789
H  -3.30900 -5.94388  1.33084
H  -5.77317 -5.50946  1.44372
    
159
1,3-stg' (C2) (+9.7 kcal/mol)
Ir  0.00000  0.00000  0.37612
H   0.06851  1.64842  0.69105
H   0.00000  0.00000 -1.39448
H  -0.06851 -1.64842  0.69105
Zn  0.00000  1.98900 -1.20118
Zn  0.00000 -1.98900 -1.20118
N   3.05803  0.68491 -0.12931
N   2.87031 -0.87448  1.37462
N  -2.87031  0.87448  1.37462
N  -3.05803 -0.68491 -0.12931
C   2.09922 -0.07817  0.53158
C   4.23206 -0.58912  1.24861
H   4.97538 -1.09264  1.85849
C   4.35160  0.38404  0.30854
H   5.21985  0.90464 -0.08321
C   2.89922  1.83424 -1.00565
C   3.02668  1.65783 -2.41341
C   3.17947  0.27964 -3.06128
H   2.65646 -0.45565 -2.42088
C   2.55948  0.20988 -4.47207
H   1.51471  0.56363 -4.48410
H   2.58352 -0.83008 -4.83468
H   3.12770  0.81519 -5.19908
C   4.67059 -0.13627 -3.14069
H   5.24452  0.59147 -3.74026
H   4.76213 -1.12345 -3.62457
H   5.14004 -0.20671 -2.14713
C   3.08548  2.82211 -3.20474
H   3.17330  2.72690 -4.28979
C   3.04569  4.09882 -2.63354
H   3.09529  4.98380 -3.27497
C   2.94562  4.24527 -1.24636
H   2.94096  5.24801 -0.80748
C   2.88586  3.12401 -0.39582
C   2.92528  3.32862  1.11989
H   2.75159  2.35239  1.60335
C   4.32233  3.83358  1.55671
H   5.12339  3.14064  1.25071
H   4.36539  3.93956  2.65398
H   4.54427  4.81985  1.11390
C   1.82380  4.28344  1.62343
H   1.92339  5.29444  1.19179
H   1.88460  4.38612  2.71988
H   0.82009  3.89792  1.38066
C   2.45223 -1.74275  2.46725
C   2.34970 -3.14351  2.25313
C   2.67881 -3.80301  0.90917
H   2.30973 -3.13971  0.10146
C   2.02417 -5.18677  0.72686
H   2.47899 -5.93901  1.39472
H   2.18129 -5.53409 -0.30632
H   0.93973 -5.17035  0.92391
C   4.20978 -3.96607  0.72011
H   4.74071 -3.00292  0.69583
H   4.41774 -4.48332 -0.23198
H   4.63540 -4.57363  1.53749
C   2.01643 -3.93808  3.36858
H   1.91654 -5.01928  3.24465
C   1.83534 -3.37820  4.63976
H   1.58377 -4.02234  5.48857
C   2.01354 -2.00489  4.83100
H   1.91968 -1.58092  5.83589
C   2.33961 -1.15520  3.75482
C   2.67558  0.31159  4.03558
H   2.79182  0.82911  3.06820
C   1.57305  1.05571  4.81419
H   0.61995  1.05914  4.26354
H   1.87445  2.10435  4.97981
H   1.39668  0.60725  5.80724
C   4.02726  0.40799  4.78565
H   3.96553 -0.07639  5.77541
H   4.30488  1.46407  4.94475
H   4.84479 -0.07898  4.22819
C  -2.09922  0.07817  0.53158
C  -4.23206  0.58912  1.24861
H  -4.97538  1.09264  1.85849
C  -4.35160 -0.38404  0.30854
H  -5.21985 -0.90464 -0.08321
C  -2.45223  1.74275  2.46725
C  -2.34970  3.14351  2.25313
C  -2.67881  3.80301  0.90917
H  -2.30973  3.13971  0.10146
C  -2.02417  5.18677  0.72686
H  -2.47899  5.93901  1.39472
H  -2.18129  5.53409 -0.30632
H  -0.93973  5.17035  0.92391
C  -4.20978  3.96607  0.72011
H  -4.74071  3.00292  0.69583
H  -4.41774  4.48332 -0.23198
H  -4.63540  4.57363  1.53749
C  -2.01643  3.93808  3.36858
H  -1.91654  5.01928  3.24465
C  -1.83534  3.37820  4.63976
H  -1.58377  4.02234  5.48857
C  -2.01354  2.00489  4.83100
H  -1.91968  1.58092  5.83589
C  -2.33961  1.15520  3.75482
C  -2.67558 -0.31159  4.03558
H  -2.79182 -0.82911  3.06820
C  -4.02726 -0.40799  4.78565
H  -3.96553  0.07639  5.77541
H  -4.30488 -1.46407  4.94475
H  -4.84479  0.07898  4.22819
C  -1.57305 -1.05571  4.81419
H  -0.61995 -1.05914  4.26354
H  -1.87445 -2.10435  4.97981
H  -1.39668 -0.60725  5.80724
C  -2.89922 -1.83424 -1.00565
C  -3.02668 -1.65783 -2.41341
C  -3.17947 -0.27964 -3.06128
H  -2.65646  0.45565 -2.42088
C  -4.67059  0.13627 -3.14069
H  -5.24452 -0.59147 -3.74026
H  -4.76213  1.12345 -3.62457
H  -5.14004  0.20671 -2.14713
C  -2.55948 -0.20988 -4.47207
H  -1.51471 -0.56363 -4.48410
H  -2.58352  0.83008 -4.83468
H  -3.12770 -0.81519 -5.19908
C  -3.08548 -2.82211 -3.20474
H  -3.17330 -2.72690 -4.28979
C  -3.04569 -4.09882 -2.63354
H  -3.09529 -4.98380 -3.27497
C  -2.94562 -4.24527 -1.24636
H  -2.94096 -5.24801 -0.80748
C  -2.88586 -3.12401 -0.39582
C  -2.92528 -3.32862  1.11989
H  -2.75159 -2.35239  1.60335
C  -1.82380 -4.28344  1.62343
H  -1.92339 -5.29444  1.19179
H  -1.88460 -4.38612  2.71988
H  -0.82009 -3.89792  1.38066
C  -4.32233 -3.83358  1.55671
H  -5.12339 -3.14064  1.25071
H  -4.36539 -3.93956  2.65398
H  -4.54427 -4.81985  1.11390
H   0.00000  0.00000  1.98848
C   0.37373 -3.30884 -2.58091
C   0.35114 -4.70698 -2.36600
C   0.65403 -2.85857 -3.89311
C   0.61443 -5.61347 -3.40790
H   0.11110 -5.10501 -1.37526
C   0.91382 -3.75849 -4.94216
H   0.66418 -1.78514 -4.11332
C   0.90002 -5.14085 -4.69912
H   0.59186 -6.69146 -3.21188
H   1.12367 -3.37975 -5.94890
H   1.10499 -5.84593 -5.51157
C  -0.37373  3.30884 -2.58091
C  -0.35114  4.70698 -2.36600
C  -0.65403  2.85857 -3.89311
C  -0.61443  5.61347 -3.40790
H  -0.11110  5.10501 -1.37526
C  -0.91382  3.75849 -4.94216
H  -0.66418  1.78514 -4.11332
C  -0.90002  5.14085 -4.69912
H  -0.59186  6.69146 -3.21188
H  -1.12367  3.37975 -5.94890
H  -1.10499  5.84593 -5.51157
    
159
1,2-ecl (+16.1 kcal/mol)
Ir  0.47269 -0.00600 -0.37718
H  -0.66671 -0.17378 -1.63312
H   1.54494  0.12734  0.88348
Zn -2.05065 -0.07378 -0.32416
N  -0.02915 -3.13460 -0.83550
N   1.73542 -2.80697  0.39149
C   0.69444 -2.11161 -0.22557
C  -1.22963 -3.06857 -1.65084
C  -2.45056 -3.53588 -1.09116
C  -2.54813 -4.15697  0.30737
H  -1.62677 -3.90358  0.86190
C  -2.62547 -5.70157  0.19009
H  -3.55178 -6.00396 -0.32810
H  -2.63479 -6.16068  1.19325
H  -1.78009 -6.13184 -0.37159
C  -3.74611 -3.65265  1.13784
H  -3.74389 -2.55859  1.24777
H  -3.71755 -4.10985  2.14182
H  -4.70950 -3.93660  0.68090
C  -3.58265 -3.53481 -1.93200
H  -4.54267 -3.87307 -1.53163
C  -3.49769 -3.12396 -3.26671
H  -4.39161 -3.13524 -3.89888
C  -2.26352 -2.73931 -3.80902
H  -2.19862 -2.48086 -4.87045
C  -1.09545 -2.72442 -3.02314
C   0.27089 -2.51212 -3.67872
H   0.99890 -2.28499 -2.88062
C   0.72139 -3.82551 -4.36700
H   0.76182 -4.66743 -3.65600
H   1.72500 -3.70480 -4.80996
H   0.02440 -4.10311 -5.17643
C   0.30914 -1.34105 -4.67887
H  -0.36154 -1.50831 -5.53915
H   1.32914 -1.22739 -5.08387
H   0.02081 -0.39351 -4.19689
C   0.55134 -4.38416 -0.61730
H   0.12240 -5.28995 -1.03315
C   1.65000 -4.17997  0.15458
H   2.38797 -4.86968  0.55146
C   2.93220 -2.32556  1.07119
C   2.92606 -2.20172  2.48637
C   1.68988 -2.50055  3.34002
H   0.79708 -2.18453  2.76325
C   1.55438 -4.02036  3.61588
H   1.43315 -4.60965  2.69361
H   0.67500 -4.21113  4.25442
H   2.44624 -4.39528  4.14729
C   1.67596 -1.74471  4.68367
H   2.43506 -2.14513  5.37822
H   0.69373 -1.86407  5.16752
H   1.85400 -0.66508  4.55927
C   4.14585 -1.86358  3.10599
H   4.17916 -1.75407  4.19299
C   5.31933 -1.68336  2.36286
H   6.25389 -1.42774  2.87276
C   5.30349 -1.85899  0.97612
H   6.23221 -1.75360  0.40714
C   4.11684 -2.20238  0.29806
C   4.17610 -2.53343 -1.19585
H   3.14230 -2.56207 -1.58518
C   4.80264 -3.93352 -1.41521
H   5.83966 -3.95834 -1.03832
H   4.82737 -4.17933 -2.49065
H   4.24082 -4.72899 -0.89983
C   4.95416 -1.48464 -2.01538
H   4.57630 -0.46476 -1.84478
H   4.87521 -1.71340 -3.09194
H   6.02885 -1.48702 -1.76405
C  -3.97172 -0.21347 -0.00535
C  -4.49764 -0.06640  1.30097
H  -3.82475  0.10060  2.15152
C  -5.87947 -0.14350  1.55184
H  -6.25634 -0.02775  2.57428
C  -6.77273 -0.37232  0.49333
H  -7.84946 -0.43519  0.68393
C  -6.27563 -0.52305 -0.81168
H  -6.96689 -0.70256 -1.64330
C  -4.89300 -0.44327 -1.05421
H  -4.53409 -0.56506 -2.08222
H   2.07553  0.01210 -1.14239
H   1.51956 -0.09517 -1.82325
Zn -0.36996  0.16991  1.92145
N   1.63754  2.87840 -0.64794
N  -0.52285  3.02404 -0.81449
C   0.48865  2.09186 -0.59698
C   3.03836  2.49765 -0.57418
C   3.75463  2.37259 -1.79396
C   3.09736  2.53702 -3.16786
H   2.00211  2.55351 -3.02472
C   3.50895  3.88406 -3.81069
H   4.59805  3.92132 -3.98498
H   3.00671  4.01639 -4.78408
H   3.24405  4.74317 -3.17268
C   3.41817  1.37179 -4.12926
H   3.11375  0.39867 -3.71010
H   2.88535  1.51456 -5.08465
H   4.49561  1.31569 -4.36046
C   5.14587  2.16242 -1.70643
H   5.73181  2.07261 -2.62681
C   5.79122  2.08604 -0.46681
H   6.87382  1.92895 -0.42362
C   5.05893  2.23207  0.71811
H   5.57867  2.19365  1.67965
C   3.66939  2.45894  0.69544
C   2.91167  2.75768  1.98933
H   1.84226  2.54729  1.80499
C   3.04396  4.25735  2.35485
H   2.65536  4.91324  1.55837
H   2.48379  4.47946  3.27946
H   4.10099  4.52457  2.52679
C   3.36334  1.87745  3.17131
H   4.38926  2.12219  3.49696
H   2.70498  2.04677  4.04042
H   3.33404  0.80596  2.91597
C   1.34136  4.21943 -0.89510
H   2.12364  4.96808 -0.97295
C  -0.00946  4.30976 -1.00470
H  -0.66119  5.15476 -1.20179
C  -1.96896  2.87262 -0.88499
C  -2.55596  2.60062 -2.15475
C  -1.72341  2.34925 -3.41433
H  -0.72908  1.98574 -3.09756
C  -1.52475  3.67012 -4.19981
H  -1.01642  4.43881 -3.59529
H  -0.91590  3.49234 -5.10295
H  -2.49678  4.08157 -4.52253
C  -2.33918  1.27804 -4.33783
H  -3.30430  1.60463 -4.76142
H  -1.66576  1.08745 -5.18996
H  -2.50135  0.32265 -3.81121
C  -3.95863  2.67854 -2.24723
H  -4.44338  2.47551 -3.20622
C  -4.74270  3.03646 -1.14517
H  -5.83096  3.09111 -1.24403
C  -4.13902  3.32570  0.08191
H  -4.76347  3.61300  0.93190
C  -2.74109  3.26768  0.24532
C  -2.12145  3.70054  1.57820
H  -1.10230  3.27199  1.63614
C  -1.99687  5.24387  1.65903
H  -2.99062  5.71514  1.56624
H  -1.57346  5.53884  2.63425
H  -1.34887  5.66109  0.87285
C  -2.91852  3.20022  2.80166
H  -3.10563  2.11692  2.76147
H  -2.35544  3.40745  3.72573
H  -3.89086  3.71476  2.88848
C  -0.96192  0.31417  3.77126
C  -0.45771  1.31147  4.64124
H   0.27521  2.04173  4.27540
C  -0.87472  1.39446  5.98082
H  -0.46721  2.17398  6.63435
C  -1.81330  0.47741  6.48249
H  -2.13992  0.54006  7.52579
C  -2.33144 -0.51894  5.63954
H  -3.06481 -1.23629  6.02452
C  -1.90901 -0.59674  4.30012
H  -2.33086 -1.38568  3.66446
    
159
1,4-stg' (+20.9 kcal/mol)
Ir -0.00242 -0.08879  0.00019
Zn -2.55015 -0.02428 -0.09141
Zn  2.54360 -0.04535  0.08738
N  -1.09311 -3.07278  0.05123
N   1.06423 -3.07940 -0.03342
N  -0.02522  2.91798  1.08771
N   0.08421  2.91414 -1.09487
C  -0.01201 -2.19819  0.00557
C  -0.69578 -4.41228  0.04178
H  -1.42262 -5.21811  0.07239
C   0.65916 -4.41645 -0.01402
H   1.38124 -5.22673 -0.03886
C  -2.52230 -2.83660  0.07938
C  -3.23297 -2.96967 -1.14783
C  -4.63695 -3.04207 -1.07221
H  -5.21811 -3.14306 -1.99406
C  -5.29981 -3.01608  0.16025
H  -6.39145 -3.08116  0.19211
C  -4.57452 -2.89692  1.35217
H  -5.10786 -2.88921  2.30780
C  -3.16925 -2.81864  1.34813
C  -2.52712 -3.11713 -2.49796
H  -1.44348 -2.98784 -2.33208
C  -2.75037 -4.53310 -3.08106
H  -2.40025 -5.31942 -2.39175
H  -2.20300 -4.64663 -4.03211
H  -3.81912 -4.71763 -3.28490
C  -2.96331 -2.03722 -3.51166
H  -4.04443 -2.08900 -3.72676
H  -2.42701 -2.17484 -4.46594
H  -2.73298 -1.02426 -3.14040
C  -2.39152 -2.81605  2.66546
H  -1.33085 -2.61729  2.43289
C  -2.86061 -1.70598  3.62964
H  -2.74285 -0.70680  3.17792
H  -2.25746 -1.72861  4.55295
H  -3.91731 -1.83221  3.92196
C  -2.47862 -4.20331  3.34692
H  -3.52167 -4.45362  3.60680
H  -1.88811 -4.21113  4.27885
H  -2.09366 -5.00425  2.69389
C   2.49464 -2.85133 -0.06540
C   3.20663 -2.97765  1.16186
C   4.61017 -3.05745  1.08485
H   5.19217 -3.15351  2.00668
C   5.27133 -3.04501 -0.14871
H   6.36259 -3.11567 -0.18161
C   4.54481 -2.93288 -1.34060
H   5.07672 -2.93623 -2.29706
C   3.13996 -2.84776 -1.33523
C   2.50199 -3.11086  2.51406
H   1.41920 -2.97316  2.34930
C   2.71437 -4.52523  3.10513
H   2.35567 -5.31261  2.42149
H   2.16838 -4.62824  4.05816
H   3.78202 -4.71772  3.30738
C   2.94954 -2.02883  3.52045
H   4.03044 -2.08912  3.73447
H   2.41327 -2.15558  4.47624
H   2.72815 -1.01616  3.14309
C   2.36036 -2.85326 -2.65145
H   1.30070 -2.64907 -2.41904
C   2.44187 -4.24635 -3.32160
H   3.48365 -4.50220 -3.58120
H   1.84974 -4.25990 -4.25242
H   2.05545 -5.04065 -2.66136
C   2.83174 -1.75266 -3.62529
H   2.71706 -0.74946 -3.18179
H   2.22776 -1.78132 -4.54789
H   3.88783 -1.88437 -3.91743
C   0.01811  2.04309 -0.00265
C   0.01372  4.25026  0.67266
H  -0.00817  5.06659  1.38646
C   0.07779  4.24792 -0.68300
H   0.11716  5.06180 -1.39885
C  -0.08959  2.67239  2.53081
C   1.12834  2.63178  3.26845
C   1.03706  2.47347  4.66671
H   1.95249  2.42026  5.25951
C  -0.19613  2.40765  5.31721
H  -0.23916  2.28596  6.40437
C  -1.37422  2.53721  4.57914
H  -2.33003  2.53328  5.10652
C  -1.35991  2.69432  3.17739
C   2.51474  2.84774  2.64730
H   2.53813  2.35412  1.65540
C   3.65405  2.26002  3.50474
H   3.80580  2.84837  4.42637
H   4.59740  2.29825  2.93957
H   3.46571  1.21377  3.79848
C   2.82395  4.35435  2.43945
H   2.15653  4.83439  1.71013
H   3.85719  4.47531  2.07201
H   2.73877  4.89771  3.39656
C  -2.69174  2.96244  2.45986
H  -2.68645  2.41754  1.49449
C  -3.91537  2.49215  3.27428
H  -3.80999  1.45867  3.64415
H  -4.81792  2.54522  2.64667
H  -4.08817  3.14708  4.14618
C  -2.90392  4.47006  2.15667
H  -2.81736  5.06313  3.08370
H  -3.91720  4.62666  1.74934
H  -2.19048  4.86829  1.42238
C   0.12571  2.66365 -2.53790
C   1.38596  2.65765 -3.20432
C   1.37349  2.49606 -4.60572
H   2.32010  2.46999 -5.14871
C   0.18130  2.38970 -5.32478
H   0.20474  2.26441 -6.41213
C  -1.03973  2.48320 -4.65510
H  -1.96590  2.44832 -5.23255
C  -1.10414  2.64615 -3.25602
C   2.73520  2.90050 -2.51033
H   2.73807  2.35381 -1.54597
C   3.93614  2.41093 -3.34714
H   3.81288  1.37601 -3.70767
H   4.85162  2.45906 -2.73821
H   4.09867  3.05850 -4.22643
C   2.97952  4.40335 -2.20750
H   2.88520  5.00096 -3.13087
H   4.00307  4.54095 -1.81950
H   2.28788  4.81142 -1.45793
C  -2.47464  2.89133 -2.61192
H  -2.48604  2.41092 -1.61341
C  -3.63780  2.30882 -3.43994
H  -3.80525  2.89332 -4.36133
H  -4.56819  2.35537 -2.85422
H  -3.46285  1.25994 -3.73221
C  -2.75593  4.40523 -2.41853
H  -2.06451  4.88492 -1.71149
H  -3.77873  4.54781 -2.03020
H  -2.68367  4.93365 -3.38501
H  -1.05733 -0.08324 -1.31994
H  -1.14538 -0.07370  1.24312
H   1.05064 -0.09402  1.32093
H   1.13784 -0.09429 -1.24482
C  -4.48699  0.24309 -0.13812
C  -5.22493  0.22737 -1.34533
C  -5.22977  0.34948  1.06088
C  -6.62570  0.35249 -1.35989
H  -4.70984  0.09548 -2.30018
C  -6.63077  0.47565  1.05893
H  -4.71657  0.31086  2.02492
C  -7.33395  0.48730 -0.15548
H  -7.16353  0.33869 -2.31468
H  -7.17192  0.55784  2.00843
H  -8.42431  0.58937 -0.16305
C   4.47978  0.22167  0.12759
C   5.22012  0.22276  1.33322
C   5.21918  0.31154 -1.07473
C   6.62087  0.34864  1.34272
H   4.70681  0.10238  2.29043
C   6.62013  0.43810 -1.07785
H   4.70302  0.25918 -2.03662
C   7.32608  0.46700  0.13474
H   7.16123  0.34774  2.29619
H   7.15925  0.50683 -2.02959
H   8.41644  0.56934  0.13826

159
1,4-stg' (C2) (+21.8 kcal/mol)
Ir  0.00000  0.00000  0.08788
Zn  0.00000  2.54836  0.03446
Zn  0.00000 -2.54836  0.03446
N   0.09766  1.07514  3.07538
N  -0.09766 -1.07514  3.07538
N   1.09249  0.01977 -2.91676
N  -1.09249 -0.01977 -2.91676
C   0.00000  0.00000  2.19747
C   0.06290  0.67512  4.41365
H   0.12800  1.39716  5.22173
C  -0.06290 -0.67512  4.41365
H  -0.12800 -1.39716  5.22173
C   0.19743  2.50182  2.84321
C  -0.99166  3.27322  2.98520
C  -0.84502  4.67145  3.06015
H  -1.73582  5.29802  3.16796
C   0.41901  5.27148  3.02731
H   0.50622  6.36000  3.09405
C   1.57214  4.48729  2.89952
H   2.55336  4.97184  2.88713
C   1.49697  3.08415  2.81911
C  -2.37514  2.63622  3.13811
H  -2.26511  1.54583  3.00591
C  -2.93990  2.88569  4.55712
H  -2.26608  2.49911  5.33974
H  -3.91711  2.38726  4.67373
H  -3.08816  3.96302  4.74471
C  -3.37065  3.12578  2.06411
H  -3.53170  4.21603  2.12042
H  -4.34973  2.63689  2.20409
H  -3.01561  2.88132  1.04861
C   2.77324  2.24089  2.80976
H   2.48694  1.19444  2.60605
C   3.75856  2.66598  1.70063
H   3.30041  2.57585  0.70156
H   4.65013  2.01672  1.71928
H   4.10438  3.70585  1.83150
C   3.45966  2.28649  4.19660
H   3.77205  3.31386  4.45171
H   4.36060  1.64964  4.20033
H   2.78877  1.93100  4.99642
C  -0.19743 -2.50182  2.84321
C   0.99166 -3.27322  2.98520
C   0.84502 -4.67145  3.06015
H   1.73582 -5.29802  3.16796
C  -0.41901 -5.27148  3.02731
H  -0.50622 -6.36000  3.09405
C  -1.57214 -4.48729  2.89952
H  -2.55336 -4.97184  2.88713
C  -1.49697 -3.08415  2.81911
C   2.37514 -2.63622  3.13811
H   2.26511 -1.54583  3.00591
C   2.93990 -2.88569  4.55712
H   2.26608 -2.49911  5.33974
H   3.91711 -2.38726  4.67373
H   3.08816 -3.96302  4.74471
C   3.37065 -3.12578  2.06411
H   3.53170 -4.21603  2.12042
H   4.34973 -2.63689  2.20409
H   3.01561 -2.88132  1.04861
C  -2.77324 -2.24089  2.80976
H  -2.48694 -1.19444  2.60605
C  -3.45966 -2.28649  4.19660
H  -3.77205 -3.31386  4.45171
H  -4.36060 -1.64964  4.20033
H  -2.78877 -1.93100  4.99642
C  -3.75856 -2.66598  1.70063
H  -3.30041 -2.57585  0.70156
H  -4.65013 -2.01672  1.71928
H  -4.10438 -3.70585  1.83150
C   0.00000  0.00000 -2.04387
C   0.67853  0.00978 -4.24996
H   1.39403  0.01664 -5.06511
C  -0.67853 -0.00978 -4.24996
H  -1.39403 -0.01664 -5.06511
C   2.53646  0.01313 -2.66841
C   3.20943 -1.24163 -2.64112
C   4.61020 -1.22760 -2.48098
H   5.15305 -2.17424 -2.43872
C   5.32411 -0.03114 -2.39987
H   6.41187 -0.04607 -2.27693
C   4.64868  1.18561 -2.51541
H   5.22641  2.11157 -2.49867
C   3.24830  1.24855 -2.67422
C   2.51514 -2.58913 -2.87467
H   1.51118 -2.55480 -2.40713
C   3.28949 -3.77499 -2.26505
H   4.21244 -3.98553 -2.83283
H   2.66937 -4.68292 -2.30889
H   3.57240 -3.59687 -1.21412
C   2.32970 -2.88292 -4.38714
H   1.66090 -2.16710 -4.88568
H   1.89804 -3.88930 -4.52178
H   3.30537 -2.86056 -4.90296
C   2.60308  2.62105 -2.92367
H   1.65003  2.66847 -2.35925
C   3.49481  3.79462 -2.46537
H   3.86767  3.67214 -1.43473
H   2.92188  4.73295 -2.51707
H   4.36884  3.91253 -3.12957
C   2.28126  2.85928 -4.42351
H   3.18791  2.71901 -5.03752
H   1.93410  3.89659 -4.56691
H   1.49528  2.19514 -4.80802
C  -2.53646 -0.01313 -2.66841
C  -3.24830 -1.24855 -2.67422
C  -4.64868 -1.18561 -2.51541
H  -5.22641 -2.11157 -2.49867
C  -5.32411  0.03114 -2.39987
H  -6.41187  0.04607 -2.27693
C  -4.61020  1.22760 -2.48098
H  -5.15305  2.17424 -2.43872
C  -3.20943  1.24163 -2.64112
C  -2.60308 -2.62105 -2.92367
H  -1.65003 -2.66847 -2.35925
C  -3.49481 -3.79462 -2.46537
H  -3.86767 -3.67214 -1.43473
H  -2.92188 -4.73295 -2.51707
H  -4.36884 -3.91253 -3.12957
C  -2.28126 -2.85928 -4.42351
H  -3.18791 -2.71901 -5.03752
H  -1.93410 -3.89659 -4.56691
H  -1.49528 -2.19514 -4.80802
C  -2.51514  2.58913 -2.87467
H  -1.51118  2.55480 -2.40713
C  -3.28949  3.77499 -2.26505
H  -4.21244  3.98553 -2.83283
H  -2.66937  4.68292 -2.30889
H  -3.57240  3.59687 -1.21412
C  -2.32970  2.88292 -4.38714
H  -1.66090  2.16710 -4.88568
H  -1.89804  3.88930 -4.52178
H  -3.30537  2.86056 -4.90296
H  -1.28196  1.10082  0.08791
H   1.28406  1.09603  0.08211
H   1.28196 -1.10082  0.08791
H  -1.28406 -1.09603  0.08211
C   0.04565  4.48493 -0.23153
C  -1.11713  5.29066 -0.20443
C   1.28425  5.15740 -0.34948
C  -1.05198  6.68991 -0.32992
H  -2.09873  4.83139 -0.06292
C   1.36204  6.55625 -0.47570
H   2.21703  4.58871 -0.31972
C   0.18991  7.32788 -0.47615
H  -1.97399  7.28190 -0.30729
H   2.34029  7.04202 -0.56654
H   0.24391  8.41692 -0.57830
C  -0.04565 -4.48493 -0.23153
C   1.11713 -5.29066 -0.20443
C  -1.28425 -5.15740 -0.34948
C   1.05198 -6.68991 -0.32992
H   2.09873 -4.83139 -0.06292
C  -1.36204 -6.55625 -0.47570
H  -2.21703 -4.58871 -0.31972
C  -0.18991 -7.32788 -0.47615
H   1.97399 -7.28190 -0.30729
H  -2.34029 -7.04202 -0.56654
H  -0.24391 -8.41692 -0.57830
137
[10]+ (0.0 kcal/mol)
Ir  0.10540  0.03445 -0.38415
Cd -1.94122 -0.92143  1.21480
N  -2.41462  1.58822 -1.33770
N  -1.26088  2.88922 -0.02676
N   1.43468 -2.65896  0.66326
N   2.95377 -1.33981 -0.15860
C  -1.26647  1.60559 -0.54704
C  -2.83130  0.49990 -2.18097
C  -1.81634 -0.16586 -2.91259
C  -0.37008  0.19101 -2.72958
C   0.55843 -0.82500 -2.47848
H   0.24232 -1.87052 -2.45604
H   1.61232 -0.63457 -2.68420
C   0.08304  1.49582 -3.36712
H  -0.57051  2.34348 -3.10859
H   0.03742  1.38085 -4.46657
H   1.11580  1.74297 -3.07968
C  -2.18663 -1.16446 -3.82861
H  -1.40914 -1.65975 -4.41824
C  -3.53641 -1.50941 -3.99536
H  -3.82153 -2.27493 -4.72359
C  -4.51339 -0.88677 -3.21375
H  -5.55982 -1.18828 -3.32480
C  -4.19290  0.11779 -2.27217
C  -5.31376  0.68584 -1.39555
H  -4.86671  1.37049 -0.65408
C  -6.02063 -0.43345 -0.59539
H  -6.53620 -1.14834 -1.25874
H  -6.78027  0.00387  0.07448
H  -5.30473 -1.00012  0.02326
C  -6.34010  1.48875 -2.22881
H  -5.87047  2.31179 -2.79543
H  -7.11395  1.92312 -1.57392
H  -6.84827  0.84069 -2.96331
C  -3.05238  2.83278 -1.34390
H  -3.92529  3.03275 -1.95675
C  -2.33707  3.63925 -0.51489
H  -2.47608  4.67765 -0.22997
C  -0.32062  3.54638  0.87194
C  -0.56849  3.49632  2.26886
C  -1.73613  2.71243  2.86962
H  -1.98510  1.88951  2.17336
C  -1.39654  2.07896  4.23402
H  -0.45438  1.50893  4.19582
H  -2.20534  1.39570  4.54279
H  -1.30025  2.84026  5.02722
C   0.25684  4.27783  3.10085
H   0.09283  4.26336  4.18212
C   1.26462  5.09243  2.56993
H   1.88388  5.70056  3.23714
C   1.46983  5.13883  1.18721
H   2.24748  5.79103  0.77690
C   0.67981  4.37596  0.30366
C   0.88254  4.52735 -1.20300
H   0.24226  3.78466 -1.70608
C   2.33780  4.23810 -1.62683
H   3.04060  4.97388 -1.19874
H   2.43210  4.29888 -2.72490
H   2.65961  3.23497 -1.30386
C   0.44058  5.93150 -1.68010
H  -0.61401  6.13780 -1.43085
H   0.55485  6.01945 -2.77411
H   1.05346  6.72217 -1.21392
C   1.58481 -1.40271  0.08122
C   0.25229 -3.28549  1.22922
C   0.01924 -3.13743  2.62555
C   0.96210 -2.35528  3.54308
H   1.58510 -1.69756  2.91159
C   0.21570 -1.45907  4.55188
H  -0.48913 -0.77815  4.04788
H   0.93779 -0.84708  5.11809
H  -0.35409 -2.05090  5.28877
C   1.90538 -3.32752  4.29465
H   1.32835 -4.01366  4.93841
H   2.60233 -2.76453  4.93832
H   2.50501 -3.94056  3.60240
C  -1.07899 -3.83198  3.17601
H  -1.28546 -3.74123  4.24652
C  -1.89548 -4.64767  2.38364
H  -2.74011 -5.17825  2.83457
C  -2.99054  3.61130  3.00444
H  -2.78459  4.46626  3.67149
H  -3.82978  3.03879  3.43569
H  -3.31962  4.01265  2.03217
C  -1.61573 -4.80676  1.02033
H  -2.23811 -5.47531  0.41747
C  -0.52846 -4.14621  0.41372
C  -0.17720 -4.43967 -1.04360
H   0.56928 -3.69235 -1.36518
C   0.48131 -5.83613 -1.16427
H   1.38771 -5.91711 -0.54137
H   0.76843 -6.03674 -2.21058
H  -0.21597 -6.63047 -0.84666
C  -1.39415 -4.32866 -1.98525
H  -2.15705 -5.09382 -1.76101
H  -1.07829 -4.48697 -3.03072
H  -1.87364 -3.33838 -1.91604
C   2.65543 -3.33246  0.76433
H   2.72117 -4.32914  1.18982
C   3.60533 -2.50346  0.25570
H   4.68016 -2.61784  0.15613
C   3.75329 -0.22433 -0.64470
C   4.10912  0.78837  0.28530
C   3.71572  0.71795  1.76121
H   2.83580  0.05752  1.84706
C   3.31156  2.08170  2.34979
H   4.16206  2.78429  2.39057
H   2.95465  1.95131  3.38534
H   2.50502  2.54899  1.76495
C   4.87015  0.09015  2.58181
H   5.13047 -0.91988  2.22334
H   4.58776  0.01116  3.64586
H   5.77891  0.71357  2.51892
C   4.94853  1.82174 -0.17217
H   5.23956  2.61801  0.51926
C   5.43555  1.83601 -1.48525
H   6.08854  2.64911 -1.81838
C   5.11564  0.79353 -2.36124
H   5.53729  0.79148 -3.37107
C   4.28402 -0.27312 -1.96159
C   4.09299 -1.46223 -2.90994
H   3.26182 -2.08122 -2.52594
C   3.74650 -1.04048 -4.35623
H   2.88002 -0.36026 -4.40091
H   3.51402 -1.93179 -4.96312
H   4.59430 -0.53010 -4.84368
C   5.36444 -2.34839 -2.92598
H   6.23166 -1.77903 -3.30190
H   5.21818 -3.21991 -3.58673
H   5.62479 -2.72428 -1.92307
C  -3.51055 -1.01842  2.65301
H  -4.20200 -0.16993  2.53082
H  -3.08844 -0.99517  3.66942
H  -4.06830 -1.95891  2.52220
H   0.30039  0.49833  1.14711
H  -1.07929 -1.25698 -0.43919
H   1.29917  1.10163 -0.58750
 
137
[10b]+ (+6.5 kcal/mol)
Ir  0.10834  0.05976 -0.26733
Cd -2.72245 -0.14996  0.51831
N  -1.07252  2.88084 -0.92329
N   0.86845  3.11270  0.02687
N  -0.20098 -2.98695  0.65780
N   1.79129 -2.61470 -0.12171
C  -0.03614  2.13798 -0.35285
C  -2.26693  2.35244 -1.51901
C  -2.13336  1.17283 -2.29776
C  -0.81090  0.47548 -2.43601
C  -0.74936 -0.90553 -2.21294
H  -1.65405 -1.46604 -1.96584
H   0.06261 -1.48405 -2.65999
C   0.18587  1.16439 -3.35891
H   0.33518  2.22391 -3.09774
H  -0.20868  1.13654 -4.39214
H   1.16353  0.66172 -3.33611
C  -3.25786  0.68501 -2.98990
H  -3.14753 -0.20347 -3.61921
C  -4.48923  1.35099 -2.90380
H  -5.35302  0.98384 -3.46644
C  -4.61306  2.47372 -2.08028
H  -5.58757  2.96350 -1.98757
C  -3.52407  2.98957 -1.34129
C  -3.78638  4.14944 -0.37317
H  -2.85970  4.35372  0.18937
C  -4.86149  3.77226  0.67322
H  -5.84599  3.59797  0.20711
H  -4.98003  4.59206  1.40181
H  -4.58403  2.85839  1.22434
C  -4.18713  5.44258 -1.12106
H  -3.42917  5.75568 -1.86041
H  -4.33022  6.27111 -0.40745
H  -5.13497  5.30692 -1.66962
C  -0.77409  4.24818 -0.94481
H  -1.42256  4.97542 -1.42154
C   0.43216  4.39105 -0.33675
H   1.03325  5.27181 -0.13305
C   2.15253  3.00868  0.70228
C   2.17450  3.10528  2.11742
C   0.89664  3.15253  2.95626
H   0.07127  2.76279  2.33449
C   0.98314  2.25987  4.21183
H   1.25728  1.22514  3.94882
H   0.00868  2.24049  4.72845
H   1.72561  2.63671  4.93614
C   3.43416  3.22840  2.73570
H   3.48923  3.31718  3.82495
C   4.61468  3.25209  1.98183
H   5.58140  3.35721  2.48490
C   4.55922  3.15053  0.58717
H   5.48579  3.18242  0.00495
C   3.32759  3.04411 -0.08941
C   3.29646  3.05573 -1.61754
H   2.25754  2.86454 -1.93588
C   4.17066  1.94179 -2.22791
H   5.23783  2.07879 -1.98183
H   4.08519  1.95451 -3.32836
H   3.86480  0.94810 -1.86527
C   3.71239  4.44216 -2.16505
H   3.06609  5.24870 -1.77959
H   3.65099  4.45505 -3.26677
H   4.75157  4.68516 -1.88355
C   0.58008 -1.97074  0.10555
C  -1.57629 -2.99417  1.13121
C  -1.83632 -2.59237  2.47289
C  -0.74006 -2.05449  3.39384
H   0.06544 -1.64719  2.75800
C  -1.22737 -0.91082  4.30670
H  -1.66827 -0.08397  3.72422
H  -0.37855 -0.50437  4.88036
H  -1.97732 -1.25304  5.04026
C  -0.14803 -3.20556  4.24533
H  -0.92250 -3.65445  4.89114
H   0.65715 -2.82509  4.89667
H   0.27499 -4.00625  3.61661
C  -3.14130 -2.78985  2.96761
H  -3.37340 -2.49156  3.99402
C  -4.13555 -3.39279  2.18590
H  -5.13551 -3.55216  2.60148
C   0.55231  4.60948  3.35019
H   1.35694  5.05109  3.96333
H  -0.37937  4.64082  3.94112
H   0.41387  5.25164  2.46435
C  -3.84786 -3.79812  0.87901
H  -4.62685 -4.28100  0.28096
C  -2.56664 -3.61383  0.31777
C  -2.28575 -4.14461 -1.09045
H  -1.30858 -3.74622 -1.41644
C  -2.18675 -5.69021 -1.09078
H  -1.38637 -6.05407 -0.42661
H  -1.97525 -6.06023 -2.10836
H  -3.13477 -6.14531 -0.75620
C  -3.35163 -3.69095 -2.11443
H  -4.33075 -4.15978 -1.91753
H  -3.04862 -3.98795 -3.13270
H  -3.50263 -2.59791 -2.10396
C   0.51095 -4.18596  0.76831
H   0.05823 -5.07764  1.19085
C   1.75562 -3.95189  0.27730
H   2.62460 -4.59541  0.18091
C   3.06232 -2.08914 -0.59846
C   3.98453 -1.61804  0.37057
C   3.67983 -1.62773  1.86891
H   2.59443 -1.78412  1.99629
C   4.03082 -0.29595  2.55657
H   5.11405 -0.08765  2.52343
H   3.74089 -0.33288  3.62087
H   3.50782  0.54837  2.08379
C   4.41367 -2.80638  2.55473
H   4.13490 -3.77899  2.11579
H   4.17091 -2.83720  3.63078
H   5.50788 -2.69790  2.45855
C   5.26113 -1.23384 -0.08401
H   5.99544 -0.86383  0.63831
C   5.61597 -1.34754 -1.43336
H   6.61737 -1.05239 -1.76292
C   4.70116 -1.86597 -2.35803
H   5.00221 -1.98707 -3.40331
C   3.40832 -2.26364 -1.96325
C   2.49000 -2.95920 -2.96959
H   1.47885 -3.00767 -2.52666
C   2.38531 -2.20894 -4.31445
H   2.07878 -1.15924 -4.17739
H   1.64607 -2.70183 -4.96882
H   3.34623 -2.20769 -4.85646
C   2.95860 -4.41580 -3.21039
H   3.97490 -4.43425 -3.64003
H   2.28265 -4.92813 -3.91641
H   2.98021 -5.00068 -2.27602
C  -4.85280 -0.20863  0.56057
H  -5.25931  0.47650 -0.19732
H  -5.20825  0.09409  1.55847
H  -5.19349 -1.23447  0.35683
H   1.02083  0.32929  1.01924
H  -0.98623  0.03824  1.08516
H   1.52563  0.14355 -1.02200
 
137
[10b']+ (+7.1 kcal/mol)
Ir  0.14174 -0.04778 -0.15806
Cd -2.49346 -0.05195 -1.33184
N   1.87765 -2.47517 -0.87479
N   0.04996 -3.22440  0.04424
N   0.93976  2.62416  1.24762
N  -1.21232  2.64333  0.93644
C   0.66674 -2.04579 -0.34374
C   2.85507 -1.63463 -1.51366
C   2.37185 -0.57673 -2.32531
C   0.90560 -0.24999 -2.42456
C   0.48516  1.06709 -2.18225
H   1.21661  1.83463 -1.92240
H  -0.43951  1.43128 -2.64291
C   0.11543 -1.16641 -3.34842
H   0.18001 -2.22469 -3.05017
H   0.54002 -1.09052 -4.36718
H  -0.94874 -0.88187 -3.40659
C   3.29066  0.16900 -3.08204
H   2.91532  0.95554 -3.74422
C   4.66474 -0.10153 -3.00470
H   5.37321  0.47295 -3.60932
C   5.12476 -1.08832 -2.12982
H   6.20155 -1.26148 -2.03628
C   4.24339 -1.86540 -1.34498
C   4.84426 -2.84212 -0.32787
H   4.02445 -3.27220  0.27265
C   5.77372 -2.10272  0.66346
H   6.66761 -1.69718  0.15962
H   6.12187 -2.79951  1.44494
H   5.25105 -1.26393  1.15153
C   5.59824 -4.00424 -1.01490
H   4.95685 -4.57211 -1.71175
H   5.99128 -4.70860 -0.26259
H   6.45462 -3.62894 -1.60107
C   1.98080 -3.87027 -0.84735
H   2.82483 -4.39784 -1.27854
C   0.84775 -4.33481 -0.25671
H   0.52440 -5.34473 -0.02530
C  -1.27556 -3.43047  0.60596
C  -1.44951 -3.32739  2.01030
C  -0.28612 -3.03278  2.95838
H   0.48857 -2.49155  2.38797
C  -0.68485 -2.14087  4.15062
H  -1.10779 -1.18058  3.81237
H   0.20066 -1.92572  4.77136
H  -1.42152 -2.63040  4.81054
C  -2.72598 -3.62332  2.52735
H  -2.89305 -3.56270  3.60652
C  -3.77987 -4.01325  1.69217
H  -4.76228 -4.23888  2.11940
C  -3.56784 -4.14779  0.31572
H  -4.38524 -4.49426 -0.32425
C  -2.30906 -3.88062 -0.26087
C  -2.08727 -4.19283 -1.74366
H  -1.13012 -3.73649 -2.05189
C  -3.19182 -3.62510 -2.65938
H  -4.16720 -4.10633 -2.47413
H  -2.93637 -3.80790 -3.71695
H  -3.32401 -2.53912 -2.52317
C  -1.97297 -5.72303 -1.96009
H  -1.16216 -6.17088 -1.36290
H  -1.77571 -5.94742 -3.02220
H  -2.91218 -6.22796 -1.67578
C  -0.07929  1.88790  0.64782
C   2.38424  2.43405  1.18969
C   3.01791  1.64324  2.18154
C   2.24083  0.94069  3.29318
H   1.19093  0.84928  2.96441
C   2.76279 -0.48464  3.56526
H   2.74910 -1.09617  2.64801
H   2.13065 -0.97858  4.32145
H   3.79197 -0.48128  3.96325
C   2.26760  1.78784  4.58892
H   3.30127  1.91750  4.95391
H   1.68586  1.29386  5.38613
H   1.83990  2.79209  4.43063
C   4.42488  1.57981  2.15972
H   4.94444  0.98597  2.91769
C   5.17165  2.28022  1.20531
H   6.26468  2.21954  1.21246
C   0.33248 -4.36087  3.46234
H  -0.40733 -4.94637  4.03535
H   1.19290 -4.15937  4.12326
H   0.68632 -4.99008  2.62864
C   4.52134  3.07769  0.25799
H   5.11406  3.64316 -0.46742
C   3.11686  3.18740  0.23268
C   2.46142  4.16012 -0.75191
H   1.38325  3.92057 -0.80375
C   2.59500  5.61971 -0.25019
H   2.12694  5.76445  0.73672
H   2.11517  6.31703 -0.95815
H   3.65765  5.90426 -0.16246
C   3.03740  4.05035 -2.18107
H   4.07443  4.42373 -2.23136
H   2.44085  4.66272 -2.87829
H   3.04140  3.01022 -2.54482
C   0.44562  3.75821  1.89360
H   1.10188  4.43861  2.42743
C  -0.90004  3.77468  1.69716
H  -1.66540  4.47706  2.01284
C  -2.57704  2.49926  0.45636
C  -3.51688  1.78349  1.24957
C  -3.12200  1.09410  2.55604
H  -2.05252  0.82548  2.47960
C  -3.91470 -0.20216  2.81503
H  -4.98282 -0.00220  3.00794
H  -3.51851 -0.70629  3.71151
H  -3.83928 -0.90855  1.97277
C  -3.29328  2.06396  3.75270
H  -2.67574  2.97023  3.64596
H  -2.99927  1.56542  4.69209
H  -4.34640  2.37945  3.85190
C  -4.86149  1.79492  0.82589
H  -5.60871  1.24912  1.40825
C  -5.26495  2.51764 -0.30492
H  -6.31885  2.52503 -0.60059
C  -4.32489  3.23685 -1.04971
H  -4.65298  3.80971 -1.92235
C  -2.96035  3.24696 -0.69347
C  -1.97879  4.10211 -1.49852
H  -0.95430  3.80029 -1.21605
C  -2.12224  3.89993 -3.02349
H  -2.06553  2.83583 -3.30843
H  -1.32055  4.44120 -3.55344
H  -3.08142  4.29330 -3.40125
C  -2.14544  5.60127 -1.14749
H  -3.16205  5.95145 -1.39627
H  -1.42830  6.21224 -1.72156
H  -1.97433  5.79524 -0.07636
C  -3.94955  0.13091 -2.88492
H  -3.66554 -0.47765 -3.75795
H  -4.04396  1.18310 -3.19269
H  -4.92463 -0.21903 -2.51046
H   0.05766 -0.40421  1.39938
H   1.69574  0.21259  0.13464
H  -1.51770 -0.52109  0.14166
 
137
[10c]+ (+11.5 kcal/mol)
Ir -0.10977  0.04888 -0.42888
Cd  0.67592  0.20445  2.08675
N   0.79934  2.89973 -1.22725
N   2.58557  1.68579 -0.94726
N  -2.56187 -1.46246  0.93797
N  -0.89336 -2.82943  0.61233
C   1.20063  1.63232 -0.82322
C  -0.56487  3.32327 -1.39772
C  -1.43672  2.42049 -2.05645
C  -0.96508  1.05895 -2.48018
C  -1.71218 -0.06391 -2.10950
H  -2.64546  0.07081 -1.56122
H  -1.59399 -0.99829 -2.66524
C  -0.03901  1.01548 -3.68387
H   0.84456  1.66362 -3.57175
H  -0.59450  1.38553 -4.56652
H   0.29531 -0.01193 -3.89660
C  -2.75726  2.82462 -2.31177
H  -3.43246  2.14109 -2.83515
C  -3.20087  4.09318 -1.90834
H  -4.22667  4.40804 -2.12335
C  -2.33622  4.94749 -1.21871
H  -2.70098  5.92401 -0.88431
C  -1.00245  4.58311 -0.92598
C  -0.13645  5.53720 -0.09825
H   0.82842  5.04225  0.10841
C  -0.78463  5.83868  1.27306
H  -1.74103  6.37769  1.16331
H  -0.11450  6.47346  1.87740
H  -0.98225  4.91230  1.83725
C   0.15573  6.84971 -0.86237
H   0.64302  6.66824 -1.83626
H   0.81462  7.50464 -0.26775
H  -0.77499  7.40684 -1.06526
C   1.88451  3.67832 -1.64222
H   1.75582  4.67642 -2.04888
C   2.99917  2.92010 -1.46306
H   4.04617  3.13281 -1.65343
C   3.58250  0.69719 -0.56047
C   4.26152  0.87472  0.67718
C   4.02445  2.07423  1.60109
H   3.01723  2.47959  1.38727
C   4.08133  1.70921  3.09989
H   3.43236  0.85446  3.34385
H   3.75466  2.56986  3.70722
H   5.10831  1.46287  3.41969
C   5.26342 -0.06215  1.00429
H   5.80321  0.04306  1.94977
C   5.59350 -1.10987  0.13745
H   6.37654 -1.82282  0.41518
C   4.94687 -1.22623 -1.09815
H   5.24021 -2.02393 -1.78646
C   3.94187 -0.31866 -1.48571
C   3.36398 -0.37302 -2.89918
H   2.37668  0.11678 -2.87386
C   3.16140 -1.80564 -3.43167
H   4.12278 -2.31507 -3.61797
H   2.62911 -1.77301 -4.39782
H   2.57814 -2.43000 -2.73478
C   4.26322  0.43209 -3.87120
H   4.36479  1.48552 -3.56236
H   3.83949  0.41727 -4.89012
H   5.27583 -0.00447 -3.91799
C  -1.27856 -1.50841  0.38572
C  -3.58481 -0.42594  0.82848
C  -3.64424  0.61043  1.79390
C  -2.70589  0.67769  2.99509
H  -1.84845  0.01037  2.78931
C  -2.15314  2.09623  3.24381
H  -1.67195  2.50181  2.33729
H  -1.40906  2.07664  4.05723
H  -2.94891  2.79743  3.54761
C  -3.41408  0.13523  4.26033
H  -4.29054  0.75517  4.51667
H  -2.72635  0.14744  5.12332
H  -3.76586 -0.90044  4.11872
C  -4.68539  1.55351  1.68116
H  -4.75163  2.36384  2.41339
C  -5.64829  1.45816  0.67201
H  -6.45136  2.19937  0.60758
C   5.06046  3.19335  1.32088
H   6.08370  2.82451  1.50784
H   4.88273  4.05331  1.98896
H   5.02065  3.55998  0.28354
C  -5.60319  0.39287 -0.23379
H  -6.38407  0.30096 -0.99486
C  -4.58628 -0.58068 -0.17467
C  -4.66417 -1.78760 -1.11834
H  -3.68532 -2.30015 -1.10607
C  -5.73110 -2.79343 -0.61606
H  -5.52402 -3.14620  0.40681
H  -5.77006 -3.67564 -1.27752
H  -6.73172 -2.32814 -0.61223
C  -4.97580 -1.40624 -2.58343
H  -5.99353 -0.99435 -2.69120
H  -4.92555 -2.30452 -3.22170
H  -4.26673 -0.66381 -2.98390
C  -2.91537 -2.68981  1.50738
H  -3.87190 -2.82922  2.00154
C  -1.87929 -3.54539  1.29654
H  -1.74632 -4.59167  1.55444
C   0.27563 -3.53298  0.10621
C   1.36743 -3.78289  0.97720
C   1.39070 -3.32854  2.43656
H   0.62378 -2.53941  2.56064
C   2.75283 -2.73351  2.85202
H   3.54802 -3.49843  2.85202
H   2.69133 -2.33283  3.87727
H   3.07176 -1.92008  2.17825
C   1.01152 -4.49640  3.38029
H   0.01437 -4.90727  3.15240
H   1.00588 -4.15664  4.42994
H   1.74078 -5.32035  3.29335
C   2.43651 -4.55303  0.47558
H   3.29121 -4.76513  1.12458
C   2.41695 -5.06747 -0.82481
H   3.25533 -5.67042 -1.18824
C   1.31351 -4.83072 -1.65322
H   1.29193 -5.26329 -2.65829
C   0.21530 -4.06845 -1.20900
C  -1.01453 -3.92922 -2.10712
H  -1.64734 -3.12472 -1.69333
C  -0.65738 -3.53663 -3.55660
H  -0.03502 -2.62622 -3.58935
H  -1.57677 -3.35139 -4.13800
H  -0.10430 -4.33716 -4.07679
C  -1.84443 -5.23624 -2.08856
H  -1.25487 -6.08202 -2.48244
H  -2.74611 -5.13138 -2.71612
H  -2.16791 -5.49836 -1.06764
C   0.95585  0.34899  4.21864
H   1.13071  1.39643  4.51259
H   1.80798 -0.25938  4.55856
H   0.04393 -0.01361  4.72203
H   1.23542 -1.02779 -0.52960
H  -1.13029  1.07810  0.27413
H   0.85179 -1.07817 -1.37244
 
137
[10c']+ (+14.7 kcal/mol)
Ir -0.01642  0.23254 -0.37168
Cd  0.45813 -1.46232  1.60512
N   2.67769  1.25955 -1.49256
N   2.97925 -0.81196 -0.91406
N  -2.46109  0.92744  1.50277
N  -3.01317 -0.74853  0.22065
C   2.01425  0.18586 -0.90223
C   2.09288  2.52588 -1.84656
C   0.82863  2.49189 -2.48522
C   0.07903  1.20104 -2.63047
C  -1.22911  1.11695 -2.14778
H  -1.72954  2.00186 -1.74818
H  -1.86752  0.30575 -2.50119
C   0.57453  0.23693 -3.69454
H   1.65353  0.02901 -3.61655
H   0.41037  0.69644 -4.68784
H   0.02286 -0.71452 -3.65622
C   0.28437  3.69470 -2.96665
H  -0.67457  3.67156 -3.49332
C   0.97031  4.90619 -2.78448
H   0.54939  5.83788 -3.17498
C   2.18020  4.92292 -2.08487
H   2.68747  5.87781 -1.91381
C   2.76903  3.74031 -1.58190
C   4.04884  3.84327 -0.74743
H   4.31876  2.83208 -0.39652
C   3.81472  4.70654  0.51493
H   3.57267  5.75090  0.25391
H   4.72527  4.72217  1.13773
H   2.98632  4.31032  1.12531
C   5.23484  4.39118 -1.57413
H   5.43974  3.77797 -2.46889
H   6.15176  4.41716 -0.96173
H   5.03789  5.41930 -1.92319
C   3.96964  0.91323 -1.90039
H   4.61078  1.60786 -2.43403
C   4.15883 -0.38164 -1.53236
H   5.01340 -1.04167 -1.64359
C   2.95956 -2.12062 -0.28398
C   3.61114 -2.25706  0.97502
C   4.31338 -1.09171  1.68076
H   3.99706 -0.15268  1.19282
C   3.95312 -0.97732  3.17719
H   2.86605 -0.88000  3.32941
H   4.44335 -0.09102  3.61443
H   4.29372 -1.85597  3.75116
C   3.68167 -3.55225  1.52738
H   4.17370 -3.69403  2.49446
C   3.14879 -4.65838  0.85560
H   3.21829 -5.65467  1.30401
C   2.55565 -4.49866 -0.40389
H   2.18370 -5.37775 -0.93896
C   2.46421 -3.23277 -1.01533
C   1.97567 -3.10137 -2.45667
H   1.72918 -2.04103 -2.62700
C   0.70615 -3.91976 -2.76030
H   0.87502 -5.00555 -2.65483
H   0.39106 -3.74500 -3.80329
H  -0.13007 -3.63304 -2.10285
C   3.11625 -3.48872 -3.43151
H   4.01816 -2.87301 -3.27644
H   2.79004 -3.35532 -4.47722
H   3.40560 -4.54565 -3.29904
C  -1.95405  0.12566  0.47503
C  -1.88979  2.13866  2.07552
C  -1.14890  2.05943  3.28316
C  -0.97622  0.75711  4.06346
H  -1.12451 -0.08459  3.36019
C   0.42697  0.60853  4.68581
H   1.22327  0.74597  3.93456
H   0.53840 -0.39489  5.12761
H   0.59702  1.33953  5.49462
C  -2.05972  0.63849  5.16414
H  -1.97032  1.46542  5.88974
H  -1.94664 -0.31138  5.71402
H  -3.07907  0.66793  4.74574
C  -0.63714  3.26168  3.81245
H  -0.05845  3.23303  4.74017
C  -0.87126  4.49122  3.18726
H  -0.46309  5.41126  3.61793
C   5.84915 -1.21615  1.51898
H   6.22080 -2.13613  2.00211
H   6.35560 -0.35782  1.99238
H   6.15512 -1.24901  0.46050
C  -1.65783  4.54763  2.03132
H  -1.87389  5.51786  1.57415
C  -2.19785  3.38052  1.45588
C  -3.16368  3.50304  0.27584
H  -3.24607  2.51019 -0.20223
C  -4.57505  3.89614  0.78010
H  -4.97692  3.16125  1.49637
H  -5.28067  3.96767 -0.06528
H  -4.54858  4.87754  1.28425
C  -2.69009  4.50674 -0.79626
H  -2.72336  5.54562 -0.42566
H  -3.35507  4.46072 -1.67569
H  -1.65866  4.30258 -1.12771
C  -3.74934  0.53675  1.87451
H  -4.29312  1.04780  2.66310
C  -4.09221 -0.50992  1.07720
H  -4.99608 -1.10890  1.03067
C  -3.16091 -1.73868 -0.84057
C  -2.79363 -3.08567 -0.58300
C  -2.34726 -3.56685  0.79782
H  -1.93441 -2.69897  1.34637
C  -1.25898 -4.65721  0.75413
H  -1.63519 -5.59366  0.30760
H  -0.93104 -4.89652  1.77836
H  -0.37399 -4.33608  0.18085
C  -3.57049 -4.08101  1.59902
H  -4.34636 -3.30709  1.71618
H  -3.25992 -4.40461  2.60720
H  -4.03200 -4.94529  1.09075
C  -2.97905 -4.02211 -1.61987
H  -2.70018 -5.06623 -1.45217
C  -3.53451 -3.64837 -2.84824
H  -3.66399 -4.39238 -3.64080
C  -3.96923 -2.33327 -3.04447
H  -4.45943 -2.06472 -3.98481
C  -3.82097 -1.35251 -2.04271
C  -4.49492  0.01231 -2.23590
H  -4.02323  0.73328 -1.54391
C  -4.37416  0.57643 -3.66954
H  -3.33395  0.60107 -4.03220
H  -4.76995  1.60547 -3.69881
H  -4.96691 -0.01280 -4.38969
C  -5.99725 -0.08486 -1.86251
H  -6.51282 -0.80582 -2.51977
H  -6.48697  0.89648 -1.98408
H  -6.14985 -0.41147 -0.82195
C   0.55780 -2.84495  3.25658
H   0.98674 -3.79556  2.90365
H  -0.45049 -3.03003  3.66308
H   1.19655 -2.44844  4.06090
H   0.41247  1.38969  0.86229
H   0.14701  1.90910  0.17239
H  -0.25198 -1.20677 -1.05190

136
[13] BP86 (0.0 kcal/mol)
Ir  0.00299 -0.00006  0.00047
H   0.52633  0.03755 -1.56325
H  -1.34319 -0.00128 -0.94475
H  -1.33873  0.00439  0.95201
H   0.53482 -0.03902  1.56144
H   1.64490 -0.00181 -0.00360
N  -1.02370 -2.91823 -0.43042
N   1.01245 -2.94047  0.31580
N  -1.01733  2.92067  0.42923
N   1.01927  2.93800 -0.31587
C  -0.00300 -2.05349 -0.03804
C  -0.64680 -4.26126 -0.32565
H  -1.32419 -5.06563 -0.59679
C   0.63083 -4.27529  0.14402
H   1.30635 -5.09451  0.37191
C  -2.35106 -2.58087 -0.89880
C  -3.40801 -2.52603  0.04325
C  -4.71179 -2.32966 -0.45176
H  -5.54955 -2.28557  0.25179
C  -4.95429 -2.19843 -1.82463
H  -5.97725 -2.05336 -2.18865
C  -3.88935 -2.25243 -2.73256
H  -4.08654 -2.14924 -3.80495
C  -2.56495 -2.44354 -2.29235
C  -3.17277 -2.72332  1.54056
H  -2.09104 -2.60542  1.72395
C  -3.58186 -4.15127  1.97439
H  -4.65793 -4.32482  1.79479
H  -3.39051 -4.29906  3.05183
H  -3.02005 -4.92290  1.42131
C  -3.89512 -1.66360  2.39680
H  -3.60752 -0.64453  2.09424
H  -3.63078 -1.79686  3.46043
H  -4.99379 -1.75023  2.32145
C  -1.42528 -2.53266 -3.30641
H  -0.47625 -2.50651 -2.74457
C   2.34287 -2.63114  0.79447
C   2.56589 -2.57082  2.19213
C   3.89374 -2.40609  2.63288
H   4.09911 -2.36247  3.70763
C   4.95269 -2.30362  1.72201
H   5.97817 -2.17994  2.08683
C   4.70112 -2.35931  0.34574
H   5.53403 -2.27807 -0.36040
C   3.39370 -2.52664 -0.15014
C   1.43186 -2.72517  3.20506
H   0.48059 -2.61127  2.65775
C   1.45400 -4.13441  3.84294
H   1.36223 -4.92679  3.08085
H   0.61952 -4.25091  4.55663
H   2.39643 -4.30495  4.39332
C   1.46215 -1.62970  4.29101
H   2.36410 -1.69962  4.92468
H   0.58637 -1.73181  4.95507
H   1.43332 -0.62747  3.83439
C   3.14826 -2.63950 -1.65434
H   2.06244 -2.53785 -1.82160
C   3.58781 -4.02777 -2.17724
H   3.38677 -4.11590 -3.25942
H   3.05232 -4.84507 -1.66490
H   4.66997 -4.18487 -2.02059
C   3.83435 -1.50936 -2.44788
H   4.93536 -1.56451 -2.37756
H   3.51346 -0.52065 -2.08501
H   3.57194 -1.58847 -3.51745
C   0.00174  2.05344  0.03810
C  -0.63761  4.26281  0.32343
H  -1.31334  5.06882  0.59381
C   0.64027  4.27377 -0.14563
H   1.31745  5.09139 -0.37435
C  -2.34520  2.58626  0.89821
C  -3.40255  2.53266 -0.04347
C  -4.70648  2.33882  0.45214
H  -5.54456  2.29562 -0.25107
C  -4.94869  2.20883  1.82518
H  -5.97177  2.06568  2.18963
C  -3.88336  2.26154  2.73273
H  -4.08036  2.15930  3.80524
C  -2.55880  2.45016  2.29192
C  -3.16714  2.72838 -1.54097
H  -2.08616  2.60446 -1.72493
C  -3.89579  1.67262 -2.39675
H  -3.61480  0.65190 -2.09351
H  -3.63018  1.80352 -3.46035
H  -4.99393  1.76625 -2.32200
C  -3.56884  4.15841 -1.97494
H  -4.64385  4.33769 -1.79459
H  -3.37751  4.30482 -3.05257
H  -3.00252  4.92723 -1.42258
C  -1.41856  2.53833  3.30543
H  -0.46980  2.50994  2.74322
C  -1.40601  1.33327  4.26911
H  -2.31171  1.30016  4.90047
H  -0.53584  1.39854  4.94532
H  -1.33587  0.38928  3.70590
C  -1.47567  3.87353  4.08387
H  -1.42124  4.74167  3.40506
H  -0.63431  3.94429  4.79541
H  -2.41372  3.95755  4.66107
C   2.34918  2.62581 -0.79415
C   3.39927  2.51804  0.15100
C   4.70658  2.34826 -0.34425
H   5.53888  2.26447  0.36229
C   4.95890  2.29348 -1.72046
H   5.98435  2.16790 -2.08475
C   3.90080  2.39951 -2.63182
H   4.10668  2.35687 -3.70653
C   2.57301  2.56676 -2.19170
C   3.15306  2.63040  1.65512
H   2.06712  2.52894  1.82173
C   3.83841  1.49990  2.44875
H   3.51746  0.51135  2.08552
H   3.57540  1.57888  3.51819
H   4.93948  1.55475  2.37917
C   3.59277  4.01839  2.17867
H   4.67505  4.17520  2.02255
H   3.39125  4.10621  3.26078
H   3.05773  4.83602  1.66638
C   1.44056  2.72473 -3.20582
H   0.48807  2.62248 -2.65836
C   1.46229  1.62203 -4.28470
H   2.36780  1.67724 -4.91471
H   0.59056  1.73012 -4.95317
H   1.41972  0.62328 -3.82155
C   1.47490  4.12977 -3.85227
H   1.39155  4.92754 -3.09481
H   0.64061  4.24965 -4.56560
H   2.41807  4.28850 -4.40491
C  -1.48500 -3.86689 -4.08630
H  -1.43187 -4.73588 -3.40847
H  -0.64396 -3.93835 -4.79817
H  -2.42334 -3.94864 -4.66334
C  -1.41122 -1.32657 -4.26882
H  -2.31746 -1.29107 -4.89929
H  -0.54182 -1.39280 -4.94592
H  -1.33879 -0.38327 -3.70473

136
[13] BP86 TS H/H (+7.9 kcal/mol)
Ir -0.12291  0.00007 -0.00000
H   1.46909 -0.00007 -0.00118
H  -0.07090  0.02620  1.68325
H  -1.86457  0.42503 -0.02106
H  -1.86461 -0.42456  0.02363
H  -0.07364 -0.02612 -1.68334
N  -0.99253  2.98173  0.30036
N   1.06634  2.87241 -0.37613
N  -0.99320 -2.98136 -0.30065
N   1.06569 -2.87261  0.37586
C  -0.00232  2.04782 -0.02604
C  -0.54923  4.29985  0.15077
H  -1.19463  5.14748  0.36156
C   0.74169  4.23058 -0.27363
H   1.46226  5.00590 -0.51609
C  -2.34153  2.70318  0.73636
C  -3.37694  2.67935 -0.23366
C  -4.69680  2.49732  0.22505
H  -5.51723  2.47725 -0.49987
C  -4.97423  2.34654  1.58875
H  -6.00786  2.20988  1.92490
C  -3.93220  2.37255  2.52512
H  -4.16043  2.25813  3.58972
C  -2.59403  2.55138  2.12413
C  -3.10148  2.88032 -1.72436
H  -2.01328  2.78207 -1.87882
C  -3.52059  4.30154 -2.16988
H  -4.60425  4.45828 -2.02419
H  -3.29738  4.45366 -3.24037
H  -2.98879  5.08067 -1.59813
C  -3.78467  1.80914 -2.60045
H  -3.48751  0.79265 -2.29662
H  -3.49766  1.94952 -3.65705
H  -4.88598  1.87575 -2.54938
C  -1.47654  2.63555  3.16309
H  -0.52223  2.47729  2.63290
C   2.39048  2.49230 -0.81814
C   2.61961  2.31461 -2.20522
C   3.94851  2.10310 -2.62195
H   4.15954  1.97124 -3.68833
C   5.00214  2.06757 -1.69935
H   6.02832  1.90570 -2.04696
C   4.74476  2.23996 -0.33419
H   5.57374  2.21194  0.38056
C   3.43624  2.46148  0.13789
C   1.49296  2.40910 -3.23363
H   0.53870  2.32633 -2.68637
C   1.52812  3.77747 -3.95477
H   1.43814  4.61513 -3.24229
H   0.69755  3.85596 -4.67831
H   2.47384  3.90907 -4.51046
C   1.52157  1.24817 -4.24805
H   2.43805  1.25421 -4.86479
H   0.66278  1.33070 -4.93681
H   1.44955  0.28109 -3.72566
C   3.18502  2.71539  1.62438
H   2.09926  2.62192  1.79797
C   3.61400  4.15000  2.01553
H   3.41416  4.33580  3.08552
H   3.07232  4.91374  1.43258
H   4.69486  4.29850  1.84239
C   3.88128  1.67729  2.52679
H   4.98191  1.75052  2.46611
H   3.58998  0.65160  2.25339
H   3.60175  1.84838  3.58111
C  -0.00277 -2.04773  0.02584
C  -0.55026 -4.29960 -0.15109
H  -1.19590 -5.14705 -0.36188
C   0.74068 -4.23068  0.27331
H   1.46103 -5.00620  0.51579
C  -2.34219 -2.70242 -0.73644
C  -3.37750 -2.67869  0.23369
C  -4.69737 -2.49623 -0.22482
H  -5.51772 -2.47623  0.50019
C  -4.97491 -2.34496 -1.58844
H  -6.00854 -2.20796 -1.92444
C  -3.93298 -2.37092 -2.52493
H  -4.16131 -2.25614 -3.58946
C  -2.59481 -2.55017 -2.12415
C  -3.10199 -2.88026  1.72431
H  -2.01370 -2.78283  1.87869
C  -3.78436 -1.80884  2.60075
H  -3.48646 -0.79247  2.29724
H  -3.49743 -1.94975  3.65731
H  -4.88571 -1.87461  2.54968
C  -3.52203 -4.30130  2.16950
H  -4.60582 -4.45725  2.02393
H  -3.29876 -4.45387  3.23991
H  -2.99086 -5.08064  1.59745
C  -1.47743 -2.63442 -3.16322
H  -0.52310 -2.47580 -2.63316
C  -1.57788 -1.53144 -4.23557
H  -2.49109 -1.62576 -4.85002
H  -0.71538 -1.59727 -4.92105
H  -1.56479 -0.53513 -3.76568
C  -1.44929 -4.03855 -3.81322
H  -1.30570 -4.83259 -3.06086
H  -0.62445 -4.10996 -4.54373
H  -2.39373 -4.24702 -4.34712
C   2.38986 -2.49282  0.81811
C   3.43573 -2.46186 -0.13779
C   4.74421 -2.24057  0.33450
H   5.57328 -2.21242 -0.38013
C   5.00143 -2.06854  1.69974
H   6.02759 -1.90683  2.04751
C   3.94770 -2.10423  2.62221
H   4.15863 -1.97266  3.68865
C   2.61884 -2.31553  2.20527
C   3.18461 -2.71546 -1.62436
H   2.09902 -2.62061 -1.79823
C   3.88247 -1.67837 -2.52670
H   3.59282 -0.65223 -2.25323
H   3.60263 -1.84895 -3.58101
H   4.98299 -1.75337 -2.46610
C   3.61190 -4.15064 -2.01535
H   4.69250 -4.30049 -1.84176
H   3.41227 -4.33615 -3.08544
H   3.06899 -4.91369 -1.43267
C   1.49207 -2.41026  3.23354
H   0.53788 -2.32699  2.68623
C   1.52086 -1.24988  4.24859
H   2.43722 -1.25656  4.86550
H   0.66192 -1.33252  4.93715
H   1.44925 -0.28249  3.72673
C   1.52684 -3.77901  3.95398
H   1.43667 -4.61629  3.24108
H   0.69622 -3.85765  4.67745
H   2.47250 -3.91113  4.50964
C  -1.44860  4.03949  3.81351
H  -1.30531  4.83379  3.06135
H  -0.62366  4.11088  4.54391
H  -2.39301  4.24762  4.34762
C  -1.57669  1.53221  4.23510
H  -2.48999  1.62602  4.84949
H  -0.71426  1.59811  4.92066
H  -1.56321  0.53605  3.76489

136
[13] B3LYP (0.0 kcal/mol)
Ir  0.00212  0.00000  0.00002
H   0.51823 -0.02852  1.55821
H  -1.33495 -0.00604  0.94416
H  -1.33062  0.00517 -0.95032
H   0.52565  0.02896 -1.55567
H   1.63604  0.00049  0.00375
N  -1.01421  2.92409  0.42322
N   1.00942  2.94175 -0.32023
N  -1.01219 -2.92476 -0.42314
N   1.01145 -2.94108  0.32032
C  -0.00113  2.06962  0.03421
C  -0.63589  4.26086  0.31526
H  -1.30548  5.06198  0.58124
C   0.63025  4.27197 -0.15119
H   1.29997  5.08480 -0.37850
C  -2.33996  2.59336  0.89109
C  -3.39289  2.54636 -0.04392
C  -4.68888  2.34707  0.44766
H  -5.52155  2.30828 -0.24773
C  -4.92855  2.20725  1.81151
H  -5.94282  2.05977  2.17249
C  -3.86968  2.25869  2.71385
H  -4.06708  2.15181  3.77617
C  -2.55342  2.45179  2.27638
C  -3.16624  2.75350 -1.53841
H  -2.09447  2.65423 -1.72826
C  -3.59446  4.17257 -1.96643
H  -4.66474  4.33015 -1.79106
H  -3.40340  4.32573 -3.03443
H  -3.04911  4.94409 -1.41362
C  -3.87177  1.68967 -2.39654
H  -3.57495  0.68214 -2.09725
H  -3.60640  1.82673 -3.45079
H  -4.96286  1.76203 -2.32551
C  -1.41869  2.54100  3.29192
H  -0.47549  2.49925  2.74183
C   2.33624  2.63342 -0.79999
C   2.55455  2.55917 -2.18992
C   3.87257  2.38682 -2.63103
H   4.07459  2.33178 -3.69629
C   4.92813  2.29134 -1.72831
H   5.94357  2.16091 -2.09252
C   4.68369  2.36580 -0.36028
H   5.51356  2.29363  0.33596
C   3.38592  2.54178  0.13525
C   1.42335  2.70734 -3.20287
H   0.47900  2.59803 -2.66384
C   1.44286  4.10893 -3.84694
H   1.35429  4.89929 -3.09470
H   0.61109  4.22003 -4.55151
H   2.37485  4.27649 -4.39862
C   1.44990  1.61024 -4.28152
H   2.33787  1.68133 -4.91945
H   0.57365  1.70516 -4.93201
H   1.42960  0.61717 -3.82571
C   3.15462  2.67477  1.63725
H   2.07902  2.60137  1.81587
C   3.62578  4.05315  2.14486
H   3.42852  4.15518  3.21782
H   3.11217  4.87104  1.62921
H   4.70243  4.18457  1.98813
C   3.81696  1.53976  2.43648
H   4.90991  1.57000  2.36374
H   3.47649  0.56349  2.08543
H   3.55980  1.63241  3.49766
C   0.00034 -2.06962 -0.03415
C  -0.63300 -4.26128 -0.31515
H  -1.30207 -5.06284 -0.58111
C   0.63315 -4.27156  0.15131
H   1.30340 -5.08394  0.37864
C  -2.33813 -2.59489 -0.89107
C  -3.39113 -2.54855  0.04388
C  -4.68723 -2.35012 -0.44776
H  -5.51996 -2.31186  0.24758
C  -4.92692 -2.21047 -1.81163
H  -5.94126 -2.06366 -2.17266
C  -3.86796 -2.26122 -2.71392
H  -4.06539 -2.15447 -3.77624
C  -2.55161 -2.45346 -2.27637
C  -3.16442 -2.75553  1.53838
H  -2.09272 -2.65551  1.72829
C  -3.87074 -1.69220  2.39649
H  -3.57461 -0.68446  2.09721
H  -3.60533 -1.82907  3.45074
H  -4.96177 -1.76532  2.32540
C  -3.59167 -4.17491  1.96638
H  -4.66183 -4.33323  1.79096
H  -3.40055 -4.32793  3.03439
H  -3.04574 -4.94604  1.41360
C  -1.41675 -2.54194 -3.29185
H  -0.47362 -2.49943 -2.74171
C  -1.41358 -1.35355 -4.26958
H  -2.30605 -1.34182 -4.90516
H  -0.54278 -1.41626 -4.93135
H  -1.36139 -0.40727 -3.72579
C  -1.46167 -3.88288 -4.05236
H  -1.39905 -4.73553 -3.36837
H  -0.62534 -3.95362 -4.75670
H  -2.39099 -3.98264 -4.62456
C   2.33811 -2.63192  0.80000
C   3.38768 -2.53975 -0.13531
C   4.68538 -2.36297  0.36012
H   5.51516 -2.29036 -0.33618
C   4.92987 -2.28829  1.72813
H   5.94526 -2.15724  2.09227
C   3.87442 -2.38434  2.63092
H   4.07648 -2.32913  3.69616
C   2.55647 -2.55748  2.18991
C   3.15639 -2.67291 -1.63730
H   2.08070 -2.60064 -1.81583
C   3.81745 -1.53711 -2.43646
H   3.47583 -0.56126 -2.08537
H   3.56043 -1.63001 -3.49766
H   4.91043 -1.56609 -2.36367
C   3.62896 -4.05075 -2.14503
H   4.70577 -4.18105 -1.98844
H   3.43167 -4.15295 -3.21797
H   3.11629 -4.86921 -1.62935
C   1.42544 -2.70627  3.20295
H   0.48097 -2.59763  2.66398
C   1.45137 -1.60902  4.28146
H   2.33944 -1.67943  4.91931
H   0.57524 -1.70442  4.93204
H   1.43037 -0.61601  3.82552
C   1.44589 -4.10776  3.84718
H   1.35777 -4.89827  3.09505
H   0.61424 -4.21931  4.55183
H   2.37802 -4.27466  4.39883
C  -1.46463  3.88182  4.05258
H  -1.40260  4.73459  3.36868
H  -0.62837  3.95310  4.75696
H  -2.39404  3.98083  4.62475
C  -1.41470  1.35250  4.26950
H  -2.30722  1.34002  4.90500
H  -0.54400  1.41578  4.93136
H  -1.36176  0.40632  3.72560

136
[13] B3LYP (eta-2H2)H3 isomer (+3.0 kcal/mol)
Ir  0.04852  0.00004  0.00002
H  -1.54499  0.00023  0.00060
H  -0.13301  0.03639  1.66166
H   1.73584  0.00209  0.44732
H   1.73556 -0.00244 -0.44837
H  -0.13417 -0.03624 -1.66151
N  -1.03506 -2.91743 -0.28523
N   1.00143 -2.94224  0.42395
N  -1.03426  2.91779  0.28536
N   1.00222  2.94211 -0.42386
C  -0.00119 -2.06304  0.04659
C  -0.68077 -4.25531 -0.11628
H  -1.37216 -5.05412 -0.32778
C   0.59309 -4.27161  0.32711
H   1.24899 -5.08679  0.58465
C  -2.36053 -2.58699 -0.75204
C  -3.40228 -2.49832  0.19225
C  -4.70320 -2.31006 -0.29074
H  -5.52699 -2.23933  0.41288
C  -4.95814 -2.22405 -1.65605
H  -5.97580 -2.08562 -2.01110
C  -3.91035 -2.31820 -2.56819
H  -4.12104 -2.25452 -3.63126
C  -2.58949 -2.50041 -2.13977
C  -3.15891 -2.65068  1.69052
H  -2.08102 -2.59100  1.86024
C  -3.64146 -4.02888  2.18791
H  -4.72092 -4.14619  2.03939
H  -3.43609 -4.14430  3.25801
H  -3.14215 -4.84753  1.65963
C  -3.80168 -1.51763  2.50743
H  -3.45393 -0.54169  2.16341
H  -3.53660 -1.62386  3.56539
H  -4.89551 -1.53463  2.44324
C  -1.46721 -2.65225 -3.16202
H  -0.51923 -2.54058 -2.63039
C   2.33753 -2.62358  0.86407
C   2.57156 -2.42098  2.23976
C   3.89427 -2.20580  2.64729
H   4.10824 -2.05217  3.70029
C   4.93986 -2.19363  1.72774
H   5.95876 -2.02782  2.06705
C   4.68204 -2.39883  0.37563
H   5.50506 -2.39295 -0.33226
C   3.37869 -2.62007 -0.08725
C   1.45114 -2.48608  3.27318
H   0.50314 -2.39301  2.73841
C   1.46148 -3.84684  4.00019
H   1.35518 -4.68010  3.29818
H   0.63571 -3.90423  4.71798
H   2.39706 -3.99265  4.55224
C   1.50347 -1.32551  4.28112
H   2.40165 -1.36021  4.90793
H   0.63828 -1.37726  4.95080
H   1.47227 -0.36379  3.76341
C   3.13155 -2.89237 -1.56881
H   2.05603 -2.81381 -1.74759
C   3.56712 -4.32484 -1.94132
H   3.36020 -4.52660 -2.99809
H   3.03785 -5.07525 -1.34586
H   4.64143 -4.46488 -1.77644
C   3.81640 -1.86294 -2.48512
H   4.90874 -1.92389 -2.42608
H   3.51951 -0.84200 -2.23232
H   3.53704 -2.04978 -3.52777
C  -0.00063  2.06315 -0.04656
C  -0.67960  4.25560  0.11653
H  -1.37077  5.05458  0.32810
C   0.59425  4.27158 -0.32689
H   1.25038  5.08660 -0.58437
C  -2.35986  2.58769  0.75202
C  -3.40154  2.49936 -0.19236
C  -4.70255  2.31131  0.29049
H  -5.52628  2.24081 -0.41322
C  -4.95763  2.22526  1.65577
H  -5.97536  2.08702  2.01072
C  -3.90991  2.31913  2.56801
H  -4.12071  2.25542  3.63107
C  -2.58897  2.50105  2.13972
C  -3.15806  2.65171 -1.69061
H  -2.08013  2.59253 -1.86022
C  -3.80020  1.51819 -2.50738
H  -3.45187  0.54251 -2.16321
H  -3.53519  1.62442 -3.56535
H  -4.89403  1.53457 -2.44314
C  -3.64122  4.02960 -2.18823
H  -4.72077  4.14640 -2.03992
H  -3.43574  4.14499 -3.25831
H  -3.14241  4.84856 -1.65995
C  -1.46676  2.65250  3.16210
H  -0.51874  2.54086  2.63053
C  -1.49813  1.55623  4.24087
H  -2.39711  1.61520  4.86461
H  -0.63382  1.66353  4.90551
H  -1.45356  0.56525  3.78281
C  -1.49554  4.05534  3.80313
H  -1.40278  4.84476  3.05027
H  -0.66997  4.17004  4.51454
H  -2.43236  4.22177  4.34706
C   2.33822  2.62311 -0.86403
C   3.37942  2.61939  0.08724
C   4.68269  2.39779 -0.37568
H   5.50574  2.39173  0.33219
C   4.94042  2.19249 -1.72779
H   5.95926  2.02640 -2.06713
C   3.89479  2.20490 -2.64729
H   4.10868  2.05118 -3.70030
C   2.57215  2.42041 -2.23972
C   3.13244  2.89186  1.56880
H   2.05689  2.81385  1.74761
C   3.81678  1.86208  2.48510
H   3.51925  0.84130  2.23239
H   3.53764  2.04914  3.52778
H   4.90915  1.92237  2.42594
C   3.56876  4.32410  1.94128
H   4.64313  4.46360  1.77639
H   3.36194  4.52599  2.99805
H   3.03987  5.07478  1.34581
C   1.45173  2.48571 -3.27312
H   0.50369  2.39331 -2.73830
C   1.50346  1.32473 -4.28063
H   2.40180  1.35857 -4.90725
H   0.63845  1.37682 -4.95051
H   1.47147  0.36323 -3.76254
C   1.46272  3.84619 -4.00064
H   1.35700  4.67977 -3.29893
H   0.63687  3.90377 -4.71833
H   2.39829  3.99128 -4.55289
C  -1.49610 -4.05526 -3.80269
H  -1.40354 -4.84450 -3.04963
H  -0.67046 -4.17025 -4.51398
H  -2.43289 -4.22169 -4.34669
C  -1.49835 -1.55630 -4.24111
H  -2.39726 -1.61536 -4.86494
H  -0.63397 -1.66390 -4.90562
H  -1.45372 -0.56518 -3.78335

136
[13] B3LYP TS H/H (+7.0 kcal/mol)
Ir -0.10769 -0.00000 -0.00000
H   1.47094  0.00000 -0.00001
H  -0.06114  0.00861  1.68021
H  -1.88385  0.40625 -0.01409
H  -1.88385 -0.40625  0.01409
H  -0.06115 -0.00861 -1.68022
N  -0.98683  2.97810  0.33893
N   1.05266  2.88540 -0.35615
N  -0.98682 -2.97810 -0.33892
N   1.05267 -2.88539  0.35615
C  -0.00208  2.06350 -0.00648
C  -0.54965  4.29430  0.20250
H  -1.18924  5.13159  0.42813
C   0.72569  4.23551 -0.23191
H   1.43531  5.01172 -0.46564
C  -2.33120  2.69712  0.77677
C  -3.36518  2.68300 -0.18341
C  -4.67524  2.48990  0.27403
H  -5.49239  2.47639 -0.44059
C  -4.94596  2.32150  1.62844
H  -5.96949  2.17651  1.96334
C  -3.90775  2.34379  2.55658
H  -4.13278  2.21879  3.61095
C  -2.57938  2.53262  2.15590
C  -3.10271  2.90709 -1.67049
H  -2.02497  2.82947 -1.83522
C  -3.54266  4.32318 -2.09583
H  -4.61987  4.46211 -1.95019
H  -3.32267  4.49112 -3.15582
H  -3.02596  5.09627 -1.51839
C  -3.77049  1.84048 -2.55698
H  -3.46060  0.83241 -2.27018
H  -3.48794  1.99741 -3.60365
H  -4.86375  1.88960 -2.50451
C  -1.46565  2.61183  3.19537
H  -0.51716  2.46921  2.67257
C   2.37421  2.51937 -0.80661
C   2.60328  2.37046 -2.18918
C   3.92362  2.16342 -2.60770
H   4.13473  2.05261 -3.66682
C   4.97050  2.10445 -1.69142
H   5.98762  1.94531 -2.03930
C   4.71570  2.25333 -0.33159
H   5.53911  2.21147  0.37474
C   3.41554  2.47096  0.14142
C   1.48284  2.48801 -3.21795
H   0.53385  2.40449 -2.68333
C   1.52446  3.86325 -3.91570
H   1.43972  4.68371 -3.19573
H   0.69927  3.95636 -4.63070
H   2.46214  3.99888 -4.46676
C   1.50492  1.34771 -4.24991
H   2.40868  1.36633 -4.86940
H   0.64646  1.44064 -4.92425
H   1.43954  0.37844 -3.75011
C   3.17347  2.70305  1.62996
H   2.09575  2.65093  1.80409
C   3.65502  4.10669  2.05213
H   3.45169  4.27841  3.11503
H   3.15416  4.89607  1.48270
H   4.73409  4.21642  1.89529
C   3.82041  1.61935  2.50780
H   4.91426  1.63879  2.44458
H   3.47976  0.62392  2.21723
H   3.55288  1.78137  3.55799
C  -0.00208 -2.06350  0.00648
C  -0.54964 -4.29431 -0.20249
H  -1.18923 -5.13160 -0.42811
C   0.72570 -4.23551  0.23192
H   1.43532 -5.01172  0.46565
C  -2.33120 -2.69713 -0.77677
C  -3.36518 -2.68301  0.18341
C  -4.67523 -2.48991 -0.27402
H  -5.49238 -2.47641  0.44059
C  -4.94596 -2.32152 -1.62844
H  -5.96948 -2.17653 -1.96334
C  -3.90775 -2.34381 -2.55658
H  -4.13278 -2.21881 -3.61095
C  -2.57937 -2.53263 -2.15590
C  -3.10270 -2.90710  1.67049
H  -2.02496 -2.82948  1.83523
C  -3.77047 -1.84048  2.55698
H  -3.46059 -0.83241  2.27018
H  -3.48792 -1.99741  3.60365
H  -4.86374 -1.88960  2.50452
C  -3.54266 -4.32319  2.09584
H  -4.61987 -4.46212  1.95020
H  -3.32267 -4.49112  3.15582
H  -3.02596 -5.09628  1.51840
C  -1.46564 -2.61184 -3.19537
H  -0.51716 -2.46921 -2.67257
C  -1.55581 -1.49863 -4.25244
H  -2.45527 -1.58533 -4.87243
H  -0.69255 -1.55618 -4.92409
H  -1.54758 -0.51507 -3.77653
C  -1.44537 -4.00309 -3.86235
H  -1.31031 -4.80206 -3.12627
H  -0.62444 -4.06944 -4.58489
H  -2.38136 -4.19749 -4.39858
C   2.37422 -2.51936  0.80661
C   3.41555 -2.47096 -0.14142
C   4.71571 -2.25331  0.33158
H   5.53912 -2.21146 -0.37475
C   4.97051 -2.10444  1.69140
H   5.98763 -1.94530  2.03929
C   3.92364 -2.16341  2.60770
H   4.13475 -2.05260  3.66681
C   2.60330 -2.37045  2.18918
C   3.17347 -2.70304 -1.62996
H   2.09575 -2.65094 -1.80409
C   3.82039 -1.61933 -2.50780
H   3.47972 -0.62391 -2.21724
H   3.55287 -1.78136 -3.55800
H   4.91424 -1.63875 -2.44459
C   3.65503 -4.10668 -2.05213
H   4.73411 -4.21640 -1.89530
H   3.45170 -4.27840 -3.11503
H   3.15419 -4.89606 -1.48270
C   1.48286 -2.48801  3.21796
H   0.53387 -2.40452  2.68334
C   1.50492 -1.34768  4.24989
H   2.40869 -1.36626  4.86937
H   0.64648 -1.44063  4.92424
H   1.43951 -0.37842  3.75007
C   1.52451 -3.86323  3.91573
H   1.43979 -4.68370  3.19578
H   0.69932 -3.95635  4.63073
H   2.46219 -3.99883  4.46679
C  -1.44538  4.00308  3.86236
H  -1.31032  4.80205  3.12628
H  -0.62446  4.06942  4.58490
H  -2.38137  4.19748  4.39858
C  -1.55582  1.49861  4.25244
H  -2.45527  1.58531  4.87243
H  -0.69256  1.55617  4.92409
H  -1.54758  0.51505  3.77652

140
[15b] BP86 (0.0 kcal/mol)
Ir  0.01096  0.00587  0.05689
H   1.58350 -0.14553  0.47909
H  -0.23136 -0.30402  1.66023
H  -1.69921  0.10439  0.01051
H   0.67772  0.25079 -1.48957
Zn -1.38063  0.28853 -1.93993
N  -0.99498 -2.96754  0.17068
N   0.85459 -2.82698 -0.96180
N  -0.77149  3.01098  0.58900
N   1.31059  2.64726  1.08550
C   3.09804  1.77134  2.53671
C  -2.41774  0.29688 -3.61198
H  -3.35328  0.86693 -3.48046
H  -2.68374 -0.73365 -3.90920
H  -1.85307  0.74872 -4.44529
C  -0.05186 -2.02823 -0.25897
C  -2.15793 -2.79074  1.02082
C  -3.43678 -2.68043  0.41795
C  -3.62620 -2.57363 -1.09482
H  -2.65766 -2.26935 -1.53134
C  -4.01221 -3.94226 -1.70544
H  -3.24330 -4.70856 -1.51196
H  -4.13693 -3.85596 -2.79904
H  -4.96589 -4.30521 -1.28242
C  -4.66597 -1.50036 -1.48019
H  -5.68360 -1.78086 -1.15540
H  -4.69352 -1.37713 -2.57544
H  -4.41867 -0.52306 -1.03441
C  -4.56491 -2.72023  1.26189
H  -5.56414 -2.64670  0.82110
C  -4.43128 -2.86319  2.64761
H  -5.32217 -2.90040  3.28380
C  -3.15700 -2.95478  3.21860
H  -3.05869 -3.06712  4.30315
C  -1.99473 -2.92540  2.42340
C  -0.62423 -3.10710  3.07451
H   0.13691 -2.78450  2.34386
C  -0.37490 -4.59568  3.41626
H  -1.12586 -4.96647  4.13662
H   0.62311 -4.72692  3.87011
H  -0.42514 -5.23356  2.51790
C  -0.44894 -2.22348  4.32579
H  -0.61046 -1.16206  4.07827
H   0.57479 -2.33210  4.72242
H  -1.14388 -2.50613  5.13639
C  -0.67327 -4.26404 -0.24880
H  -1.29831 -5.11486  0.00543
C   0.48369 -4.17527 -0.95855
H   1.08434 -4.93227 -1.45401
C   2.12444 -2.44719 -1.54842
C   3.29030 -2.56986 -0.75149
C   3.24164 -3.01753  0.70900
H   2.19080 -2.96769  1.04077
C   3.71772 -4.48375  0.84415
H   4.76710 -4.59047  0.51625
H   3.10486 -5.17052  0.23606
H   3.65719 -4.81504  1.89569
C   4.05246 -2.08966  1.63457
H   5.13203 -2.11550  1.40271
H   3.93680 -2.41023  2.68489
H   3.70614 -1.04836  1.54888
C   4.53281 -2.32678 -1.36890
H   5.44928 -2.41440 -0.77611
C   4.61488 -1.99025 -2.72467
H   5.59152 -1.81190 -3.18761
C   3.44779 -1.88735 -3.49178
H   3.52163 -1.63175 -4.55347
C   2.17826 -2.11387 -2.92477
C   0.92569 -2.05879 -3.79828
H   0.05816 -1.93521 -3.12555
C   0.73922 -3.38422 -4.57543
H   1.59517 -3.56734 -5.24920
H  -0.17651 -3.34641 -5.19117
H   0.65469 -4.24816 -3.89513
C   0.92827 -0.85974 -4.76814
H   1.08345  0.08707 -4.22571
H  -0.03891 -0.79952 -5.29448
H   1.71577 -0.95186 -5.53697
C   0.19004  1.99147  0.56798
C  -2.11019  2.98131  0.04200
C  -2.32881  3.57651 -1.22835
C  -1.21592  4.26599 -2.02410
H  -0.25128  4.01091 -1.55264
C  -1.14443  3.80603 -3.49521
H  -1.00302  2.71643 -3.57017
H  -0.29950  4.30159 -4.00423
H  -2.06178  4.06490 -4.05244
C  -1.38112  5.80399 -1.95567
H  -2.33154  6.11852 -2.42192
H  -0.55783  6.30586 -2.49335
H  -1.38254  6.17218 -0.91619
C  -3.65054  3.59137 -1.72180
H  -3.85082  4.04042 -2.70025
C  -4.70515  3.04998 -0.97972
H  -5.72350  3.06787 -1.38294
C  -4.46387  2.49849  0.28711
H  -5.29972  2.09498  0.86604
C  -3.16714  2.45954  0.83229
C  -2.91417  1.94063  2.24737
H  -1.90250  1.49793  2.25246
C  -2.95030  3.10863  3.26419
H  -2.19784  3.88100  3.03400
H  -2.74820  2.73480  4.28344
H  -3.94375  3.59221  3.27169
C  -3.89181  0.83237  2.67548
H  -4.92355  1.20976  2.79876
H  -3.58140  0.41929  3.64981
H  -3.90442  0.00409  1.95007
C  -0.26237  4.20837  1.10256
H  -0.87821  5.09820  1.19188
C   1.04261  3.98130  1.40984
H   1.80881  4.63122  1.82160
C   2.66591  2.16066  1.24480
C   3.55381  2.26119  0.14427
C   3.09474  2.74969 -1.22886
H   1.99323  2.69454 -1.25004
C   3.60732  1.85603 -2.37546
H   4.70800  1.88503 -2.46457
H   3.19428  2.20697 -3.33749
H   3.29768  0.80992 -2.22736
C   3.51095  4.22437 -1.44510
H   3.09031  4.88409 -0.66713
H   3.15823  4.58710 -2.42672
H   4.61007  4.33266 -1.42023
C   4.90880  1.95193  0.37026
H   5.61776  2.02134 -0.46128
C   5.36647  1.57738  1.63961
H   6.42756  1.35456  1.79594
C   4.46714  1.48668  2.70893
H   4.83156  1.19016  3.69807
C   2.13871  1.68397  3.72354
H   1.11139  1.71081  3.32093
C   2.29151  0.35563  4.49319
H   2.16634 -0.50487  3.81757
H   1.52628  0.28723  5.28545
H   3.27846  0.27352  4.98228
C   2.31877  2.88762  4.67842
H   3.34255  2.91326  5.09254
H   1.61305  2.81986  5.52497
H   2.13973  3.84741  4.16558

140
[15b] BP86 TS H/H (+20.4 kcal/mol)
Ir  0.11689  0.03072  0.08973
H   1.89452  0.14863  0.19440
H   0.00297 -0.09270  1.75503
H  -1.39994 -0.45863  0.02637
H   1.63346  0.96454  0.20545
Zn  0.04743  0.17066 -2.39878
N  -0.17385 -3.08602  0.10081
N   1.91635 -2.54173 -0.17679
N  -1.96137  2.41721  0.07307
N   0.06865  3.14008  0.38322
C   1.82149  3.30430  2.09793
C  -0.04439  0.31567 -4.39559
H  -0.75605 -0.41334 -4.82625
H   0.94213  0.13408 -4.85695
H  -0.37645  1.32481 -4.70211
C   0.64576 -1.95642 -0.01720
C  -1.56775 -3.14794  0.48332
C  -2.56319 -3.14044 -0.52556
C  -2.19379 -3.00472 -2.00220
H  -1.26785 -2.40176 -2.04759
C  -1.89788 -4.39067 -2.62588
H  -1.06906 -4.90506 -2.11218
H  -1.62014 -4.28207 -3.68913
H  -2.78904 -5.04142 -2.57196
C  -3.26447 -2.26892 -2.82949
H  -4.18230 -2.87290 -2.94827
H  -2.87870 -2.06663 -3.84340
H  -3.54268 -1.30886 -2.36570
C  -3.89949 -3.32323 -0.12286
H  -4.69245 -3.31421 -0.87631
C  -4.23007 -3.52456  1.22388
H  -5.27612 -3.67274  1.51352
C  -3.22481 -3.54613  2.19755
H  -3.48907 -3.71878  3.24678
C  -1.87089 -3.36047  1.85157
C  -0.79184 -3.44953  2.93262
H   0.17969 -3.22846  2.46004
C  -0.71637 -4.87953  3.51718
H  -1.66041 -5.15866  4.01776
H   0.09274 -4.94891  4.26513
H  -0.52002 -5.63007  2.73254
C  -0.99420 -2.40456  4.04973
H  -0.96772 -1.38557  3.63108
H  -0.18932 -2.49350  4.80090
H  -1.95531 -2.54579  4.57503
C   0.55340 -4.27955  0.01897
H   0.06717 -5.24660  0.10600
C   1.85831 -3.94048 -0.14987
H   2.75175 -4.54939 -0.24754
C   3.19976 -1.88292 -0.29392
C   3.88293 -1.50638  0.89475
C   3.27807 -1.73402  2.28148
H   2.17941 -1.69272  2.17400
C   3.66675 -3.13237  2.82204
H   4.76354 -3.22299  2.91878
H   3.31449 -3.94130  2.16132
H   3.22384 -3.29467  3.82040
C   3.67525 -0.64626  3.29926
H   4.74449 -0.70411  3.57225
H   3.09793 -0.77976  4.22972
H   3.47086  0.36528  2.91295
C   5.17439 -0.96022  0.76135
H   5.72173 -0.65629  1.65843
C   5.77169 -0.80726 -0.49524
H   6.77923 -0.38470 -0.57481
C   5.08484 -1.19883 -1.64971
H   5.56390 -1.08179 -2.62648
C   3.78763 -1.74561 -1.57974
C   3.08722 -2.21598 -2.85629
H   2.00056 -2.22696 -2.65329
C   3.52323 -3.65323 -3.23521
H   4.61282 -3.69448 -3.41175
H   3.01631 -3.97500 -4.16165
H   3.27880 -4.38399 -2.44828
C   3.33258 -1.27587 -4.05455
H   3.08921 -0.23016 -3.80915
H   2.69966 -1.58082 -4.90458
H   4.38118 -1.31565 -4.39939
C  -0.64357  1.94608  0.17591
C  -3.19241  1.67461 -0.11017
C  -3.81164  1.69113 -1.38732
C  -3.20436  2.40681 -2.59716
H  -2.13209  2.57287 -2.38827
C  -3.30476  1.57813 -3.89478
H  -2.85023  0.58294 -3.77761
H  -2.77580  2.09498 -4.71313
H  -4.35306  1.44604 -4.21601
C  -3.87333  3.78653 -2.81652
H  -4.95328  3.66729 -3.01517
H  -3.42341  4.29828 -3.68528
H  -3.76456  4.44873 -1.94262
C  -5.07175  1.06997 -1.51146
H  -5.57427  1.07079 -2.48395
C  -5.69093  0.46146 -0.41557
H  -6.66861 -0.01815 -0.53499
C  -5.06729  0.47682  0.83823
H  -5.56592  0.00804  1.69075
C  -3.81691  1.09502  1.02746
C  -3.20056  1.19790  2.42457
H  -2.10537  1.10242  2.30590
C  -3.51704  2.57217  3.06730
H  -3.12324  3.41363  2.47515
H  -3.07023  2.63230  4.07557
H  -4.60836  2.70905  3.17389
C  -3.65931  0.07754  3.37669
H  -4.72279  0.18626  3.65873
H  -3.07401  0.12303  4.31061
H  -3.51724 -0.91965  2.93130
C  -2.03067  3.81127  0.20059
H  -2.97936  4.33644  0.15278
C  -0.76390  4.26329  0.39358
H  -0.37203  5.26351  0.55292
C   1.46561  3.27129  0.72448
C   2.41701  3.45141 -0.31291
C   1.99971  3.48564 -1.78253
H   1.03044  2.96032 -1.85805
C   2.99188  2.74975 -2.70522
H   3.96143  3.27450 -2.77553
H   2.57871  2.68729 -3.72627
H   3.18147  1.72413 -2.34760
C   1.79246  4.94409 -2.25687
H   1.02486  5.46194 -1.65767
H   1.46964  4.96446 -3.31245
H   2.73111  5.52090 -2.17638
C   3.76116  3.64353  0.06095
H   4.51893  3.78293 -0.71631
C   4.14247  3.66157  1.40892
H   5.19376  3.81269  1.67708
C   3.18117  3.49725  2.41387
H   3.48582  3.52906  3.46563
C   0.78440  3.19995  3.21680
H  -0.18793  2.96139  2.75457
C   1.10105  2.06230  4.20943
H   1.12042  1.09210  3.68731
H   0.32374  2.01826  4.99251
H   2.07139  2.21350  4.71500
C   0.64067  4.55510  3.94922
H   1.58516  4.84548  4.44266
H  -0.14001  4.49192  4.72710
H   0.36367  5.36570  3.25377

140
[15b] B3LYP (0.0 kcal/mol)
Ir  0.00199  0.01406  0.03923
H   1.56367  0.02303  0.48274
H  -0.26530 -0.27171  1.63110
H  -1.71794 -0.04213 -0.14009
H   0.59215  0.30599 -1.54901
Zn -1.34799  0.09575 -2.01537
N  -0.69590 -3.04555  0.21320
N   1.15128 -2.75173 -0.86869
N  -1.07905  2.93856  0.52876
N   1.01868  2.79918  1.01396
C   2.87359  2.15230  2.48242
C  -2.32105 -0.05524 -3.72207
H  -3.30982  0.40958 -3.64829
H  -2.46493 -1.10850 -3.99169
H  -1.77996  0.42362 -4.54477
C   0.15596 -2.04018 -0.21811
C  -1.88700 -2.97091  1.03426
C  -3.15090 -3.01200  0.40997
C  -3.32479 -2.97590 -1.10519
H  -2.39065 -2.60737 -1.53923
C  -3.57770 -4.38897 -1.67139
H  -2.75591 -5.07304 -1.43984
H  -3.68569 -4.35069 -2.76095
H  -4.49735 -4.81724 -1.25697
C  -4.44619 -2.01682 -1.54459
H  -5.43352 -2.37977 -1.23889
H  -4.45536 -1.92642 -2.63473
H  -4.30506 -1.01769 -1.12370
C  -4.28058 -3.14026  1.22919
H  -5.26485 -3.18233  0.77414
C  -4.16340 -3.22854  2.61221
H  -5.05208 -3.33642  3.22801
C  -2.90615 -3.17718  3.20528
H  -2.82340 -3.24989  4.28492
C  -1.74302 -3.05160  2.43570
C  -0.38043 -3.07403  3.12117
H   0.35585 -2.69388  2.40949
C   0.01755 -4.51456  3.50540
H  -0.69602 -4.94284  4.21858
H   1.00814 -4.52658  3.97369
H   0.05218 -5.17157  2.63101
C  -0.32527 -2.15151  4.35049
H  -0.59884 -1.12844  4.08006
H   0.69074 -2.13544  4.75784
H  -0.98993 -2.49055  5.15272
C  -0.23721 -4.30814 -0.16173
H  -0.77635 -5.20437  0.09623
C   0.91436 -4.12414 -0.83791
H   1.59260 -4.82602 -1.29385
C   2.39539 -2.26973 -1.42817
C   3.53364 -2.24855 -0.59602
C   3.48423 -2.66114  0.87210
H   2.43600 -2.68174  1.17895
C   4.06107 -4.08027  1.05871
H   5.11620 -4.11734  0.76496
H   3.52197 -4.82026  0.45902
H   3.99437 -4.38583  2.10887
C   4.19863 -1.65985  1.79343
H   5.27753 -1.62491  1.60531
H   4.06259 -1.95454  2.84003
H   3.79568 -0.65393  1.66486
C   4.75865 -1.89735 -1.17627
H   5.65099 -1.87148 -0.55882
C   4.85407 -1.59658 -2.53107
H   5.81523 -1.33205 -2.96342
C   3.71934 -1.64473 -3.33541
H   3.80738 -1.42194 -4.39374
C   2.46758 -1.98441 -2.80634
C   1.25854 -2.09783 -3.72928
H   0.36086 -2.05857 -3.10574
C   1.25648 -3.45256 -4.46875
H   2.14696 -3.55444 -5.09934
H   0.37495 -3.53573 -5.11407
H   1.24253 -4.29570 -3.77140
C   1.16547 -0.93902 -4.73708
H   1.20105  0.02869 -4.22970
H   0.22266 -0.99994 -5.28900
H   1.97663 -0.97051 -5.47263
C  -0.02411  2.03509  0.51756
C  -2.41042  2.76910 -0.00311
C  -2.69206  3.29939 -1.28115
C  -1.65939  4.07163 -2.10386
H  -0.67460  3.89782 -1.66177
C  -1.58227  3.62193 -3.57364
H  -1.37032  2.55412 -3.65899
H  -0.78588  4.17095 -4.08772
H  -2.51458  3.82124 -4.11270
C  -1.94176  5.58818 -2.03447
H  -2.91535  5.82451 -2.47800
H  -1.17682  6.14571 -2.58594
H  -1.94905  5.95638 -1.00447
C  -4.00391  3.17315 -1.76097
H  -4.25236  3.56649 -2.74177
C  -4.99263  2.56306 -0.99681
H  -6.00231  2.47312 -1.38810
C  -4.69552  2.08364  0.27778
H  -5.48186  1.62986  0.87121
C  -3.40435  2.18247  0.80779
C  -3.10501  1.73562  2.23527
H  -2.05130  1.44752  2.27132
C  -3.32755  2.90171  3.22283
H  -2.69896  3.76521  2.98590
H  -3.08958  2.58556  4.24468
H  -4.37270  3.23224  3.20834
C  -3.91560  0.50724  2.67169
H  -4.98381  0.73087  2.77739
H  -3.56258  0.16111  3.64826
H  -3.80042 -0.31661  1.96481
C  -0.69657  4.18102  1.02984
H  -1.39473  4.99643  1.11733
C   0.61474  4.09521  1.32819
H   1.30321  4.82003  1.72952
C   2.41272  2.45894  1.18721
C   3.28791  2.61593  0.09312
C   2.79420  3.02334 -1.29144
H   1.71790  2.84029 -1.32609
C   3.41883  2.18300 -2.41718
H   4.49756  2.35235 -2.50983
H   2.96644  2.45555 -3.37734
H   3.24967  1.11728 -2.25001
C   3.03236  4.52886 -1.53172
H   2.53294  5.14265 -0.77518
H   2.64880  4.82652 -2.51422
H   4.10170  4.76761 -1.50318
C   4.65726  2.44501  0.32826
H   5.35608  2.55980 -0.49431
C   5.14023  2.15012  1.60031
H   6.20842  2.03434  1.76265
C   4.25490  2.00532  2.66404
H   4.64024  1.77588  3.65292
C   1.93074  2.00742  3.67310
H   0.90866  1.97866  3.28641
C   2.15905  0.68857  4.43222
H   2.06471 -0.16670  3.75940
H   1.41519  0.58088  5.22885
H   3.14870  0.65224  4.90108
C   2.04660  3.21170  4.62950
H   3.05715  3.28930  5.04631
H   1.34671  3.10626  5.46587
H   1.82306  4.15548  4.12230

140
[15b] B3LYP (eta-2-H2)H2 isomer (+14.2 kcal/mol)
Ir  0.04818  0.03338  0.04836
H   1.59884  0.58036  0.55902
H  -0.24454 -0.10020  1.67404
H  -1.46429 -0.49642 -0.06275
H   1.61388  0.58637 -0.39226
Zn -0.11427 -0.12429 -2.43183
N  -0.03521 -3.08790  0.22046
N   1.99407 -2.43686 -0.15475
N  -2.00250  2.43410  0.00875
N   0.01825  3.14024  0.31805
C   1.75921  3.33043  2.02757
C  -0.24132 -0.44193 -4.40700
H  -1.27668 -0.48679 -4.76066
H   0.23886 -1.39191 -4.67386
H   0.26744  0.35176 -4.96969
C   0.70924 -1.93245  0.03463
C  -1.40868 -3.21304  0.65058
C  -2.42720 -3.33853 -0.31468
C  -2.13106 -3.29473 -1.80965
H  -1.17687 -2.77639 -1.93952
C  -1.97230 -4.72045 -2.37881
H  -1.16907 -5.27009 -1.87833
H  -1.73703 -4.68166 -3.44819
H  -2.89772 -5.29504 -2.25738
C  -3.18664 -2.51209 -2.60826
H  -4.14961 -3.03431 -2.63650
H  -2.85297 -2.39077 -3.64389
H  -3.35143 -1.51974 -2.18046
C  -3.73046 -3.57051  0.14108
H  -4.53679 -3.66864 -0.57824
C  -4.00883 -3.68830  1.49996
H  -5.02689 -3.87379  1.83154
C  -2.98174 -3.58101  2.43261
H  -3.20480 -3.69137  3.48979
C  -1.66023 -3.34481  2.03182
C  -0.55136 -3.30593  3.08093
H   0.37472 -3.01324  2.58152
C  -0.32857 -4.70393  3.69377
H  -1.22147 -5.05228  4.22472
H   0.49887 -4.68024  4.41159
H  -0.08767 -5.44668  2.92643
C  -0.81153 -2.26092  4.17999
H  -0.90841 -1.26339  3.74522
H   0.02441 -2.24842  4.88872
H  -1.72051 -2.48268  4.74996
C   0.75121 -4.23575  0.13289
H   0.33002 -5.21974  0.25560
C   2.01538 -3.83077 -0.09727
H   2.92871 -4.38796 -0.22065
C   3.23664 -1.71391 -0.31161
C   3.91940 -1.28303  0.84872
C   3.37642 -1.53774  2.25326
H   2.28605 -1.57487  2.18437
C   3.87542 -2.89578  2.79365
H   4.96930 -2.90751  2.86217
H   3.56813 -3.72867  2.15563
H   3.47404 -3.07731  3.79704
C   3.72565 -0.42075  3.25069
H   4.79257 -0.41259  3.50151
H   3.17844 -0.57792  4.18579
H   3.45767  0.56465  2.86207
C   5.16265 -0.66188  0.68091
H   5.70678 -0.31524  1.55255
C   5.71941 -0.49003 -0.58280
H   6.68786 -0.00889 -0.68927
C   5.04235 -0.94666 -1.70775
H   5.49462 -0.82486 -2.68628
C   3.79127 -1.57066 -1.60162
C   3.12219 -2.12641 -2.85700
H   2.06032 -2.27221 -2.63574
C   3.71969 -3.49898 -3.23656
H   4.78908 -3.40867 -3.45819
H   3.22312 -3.89700 -4.12819
H   3.60580 -4.23372 -2.43502
C   3.21738 -1.17266 -4.06098
H   2.82661 -0.18064 -3.82255
H   2.63313 -1.56825 -4.89654
H   4.24919 -1.05944 -4.41061
C  -0.69720  1.96574  0.10948
C  -3.23416  1.69614 -0.16838
C  -3.83048  1.66625 -1.44713
C  -3.19974  2.33038 -2.67031
H  -2.12700  2.43435 -2.47698
C  -3.36416  1.49778 -3.95458
H  -3.05517  0.46165 -3.80750
H  -2.75024  1.92159 -4.75556
H  -4.40142  1.49832 -4.30729
C  -3.78155  3.74161 -2.90606
H  -4.86288  3.68866 -3.07564
H  -3.32444  4.19803 -3.79107
H  -3.60738  4.41042 -2.05990
C  -5.07986  1.04223 -1.56906
H  -5.56232  1.00176 -2.53999
C  -5.71507  0.48000 -0.46757
H  -6.68254 -0.00067 -0.58506
C  -5.11810  0.54499  0.78790
H  -5.63043  0.11595  1.64180
C  -3.87565  1.16298  0.97121
C  -3.29018  1.31341  2.37320
H  -2.20163  1.33177  2.27304
C  -3.74890  2.63987  3.01845
H  -3.44362  3.51132  2.43331
H  -3.31830  2.74361  4.02097
H  -4.84027  2.66543  3.11849
C  -3.63440  0.14123  3.30527
H  -4.69630  0.13020  3.57780
H  -3.06740  0.23469  4.23726
H  -3.38518 -0.81954  2.85014
C  -2.06681  3.82101  0.14930
H  -3.00457  4.34844  0.10969
C  -0.80838  4.26193  0.33859
H  -0.41627  5.25237  0.50040
C   1.41185  3.27954  0.66160
C   2.36111  3.45851 -0.36532
C   1.95457  3.49134 -1.83572
H   1.01107  2.94530 -1.92485
C   2.96942  2.79567 -2.75819
H   3.91046  3.35250 -2.83015
H   2.56065  2.72232 -3.77156
H   3.19848  1.78550 -2.40821
C   1.71094  4.94203 -2.30269
H   0.93028  5.43165 -1.71282
H   1.39856  4.95924 -3.35276
H   2.62497  5.54009 -2.21279
C   3.69451  3.66068  0.01084
H   4.45026  3.79866 -0.75531
C   4.06765  3.69359  1.35226
H   5.10815  3.85335  1.62159
C   3.10796  3.53578  2.34765
H   3.40574  3.58226  3.39108
C   0.72237  3.23438  3.14466
H  -0.24011  2.98777  2.69127
C   1.03676  2.11506  4.15234
H   1.07279  1.14550  3.65027
H   0.25545  2.07446  4.91965
H   1.99106  2.28009  4.66471
C   0.56580  4.59237  3.85943
H   1.49644  4.89232  4.35389
H  -0.21537  4.53333  4.62517
H   0.29135  5.38727  3.15833

140
[15b] B3LYP TS H/H (+22.2 kcal/mol)
Ir  0.10537  0.03278  0.07332
H   1.90309  0.24008  0.17159
H  -0.00173 -0.07840  1.73402
H  -1.38035 -0.50437  0.00643
H   1.62787  1.00985  0.18211
Zn  0.02374  0.14237 -2.42934
N  -0.05366 -3.09132  0.11605
N   2.00244 -2.47687 -0.16734
N  -2.03684  2.36030  0.05570
N  -0.04264  3.14244  0.36302
C   1.69871  3.36352  2.07058
C  -0.08686  0.25146 -4.43657
H  -0.79170 -0.48394 -4.84645
H   0.88813  0.07087 -4.90316
H  -0.42679  1.24443 -4.75830
C   0.72074 -1.94554 -0.01023
C  -1.43934 -3.20609  0.50527
C  -2.43319 -3.27219 -0.49159
C  -2.08622 -3.17192 -1.97341
H  -1.16064 -2.59359 -2.05096
C  -1.82600 -4.57029 -2.57325
H  -1.00728 -5.08714 -2.06416
H  -1.56172 -4.48772 -3.63344
H  -2.72047 -5.19923 -2.49675
C  -3.15470 -2.43417 -2.79554
H  -4.07656 -3.01947 -2.89021
H  -2.78277 -2.25402 -3.80955
H  -3.40848 -1.47127 -2.34568
C  -3.75184 -3.49831 -0.08000
H  -4.54132 -3.54819 -0.82219
C  -4.06745 -3.67054  1.26536
H  -5.09715 -3.85095  1.56202
C  -3.06394 -3.62546  2.22808
H  -3.31649 -3.78028  3.27311
C  -1.72809 -3.39665  1.87217
C  -0.64493 -3.42942  2.94845
H   0.30378 -3.15951  2.47991
C  -0.49027 -4.85131  3.52623
H  -1.40607 -5.17847  4.03094
H   0.32299 -4.87980  4.25985
H  -0.26371 -5.58240  2.74337
C  -0.89074 -2.40506  4.06976
H  -0.92427 -1.39220  3.66171
H  -0.07827 -2.45369  4.80392
H  -1.82737 -2.59890  4.60401
C   0.71274 -4.25326  0.02987
H   0.26700 -5.23023  0.11558
C   1.99253 -3.87175 -0.14191
H   2.89792 -4.44605 -0.24238
C   3.26268 -1.77963 -0.27770
C   3.92513 -1.38287  0.90708
C   3.33477 -1.63936  2.29202
H   2.24639 -1.65757  2.18986
C   3.79459 -3.00956  2.83576
H   4.88534 -3.04060  2.93948
H   3.49429 -3.83129  2.17992
H   3.35772 -3.19317  3.82376
C   3.66982 -0.53384  3.30728
H   4.72916 -0.53970  3.58835
H   3.09402 -0.69073  4.22499
H   3.42370  0.45776  2.91919
C   5.18657 -0.78818  0.78077
H   5.71620 -0.46834  1.67147
C   5.77851 -0.60917 -0.46571
H   6.76019 -0.14926 -0.53983
C   5.11895 -1.02876 -1.61587
H   5.59715 -0.89716 -2.58065
C   3.85225 -1.62496 -1.55190
C   3.19245 -2.13425 -2.83142
H   2.11890 -2.22571 -2.63847
C   3.72968 -3.53060 -3.21480
H   4.80935 -3.49289 -3.39878
H   3.24418 -3.88580 -4.13028
H   3.54870 -4.27225 -2.43281
C   3.37101 -1.17468 -4.02104
H   3.05381 -0.15917 -3.77338
H   2.76768 -1.51722 -4.86707
H   4.41186 -1.13571 -4.36047
C  -0.71442  1.93879  0.15720
C  -3.24442  1.58200 -0.11441
C  -3.86027  1.55232 -1.38421
C  -3.28469  2.26862 -2.60553
H  -2.22471  2.46256 -2.41338
C  -3.37579  1.43160 -3.89377
H  -2.91311  0.45072 -3.77376
H  -2.85732  1.94609 -4.70850
H  -4.41409  1.28604 -4.21105
C  -3.98590  3.62632 -2.83159
H  -5.05540  3.48184 -3.02157
H  -3.55617  4.13641 -3.70073
H  -3.88815  4.29372 -1.97158
C  -5.09038  0.88863 -1.49647
H  -5.58809  0.85046 -2.45989
C  -5.68813  0.28740 -0.39533
H  -6.64055 -0.22410 -0.50550
C  -5.07489  0.35497  0.85238
H  -5.56020 -0.10370  1.70626
C  -3.85276  1.01399  1.02795
C  -3.25465  1.17112  2.42474
H  -2.16601  1.16213  2.31725
C  -3.67987  2.51470  3.05848
H  -3.35747  3.37481  2.46675
H  -3.24330  2.61601  4.05870
H  -4.77004  2.56471  3.16302
C  -3.62317  0.02427  3.37863
H  -4.68120  0.05309  3.66498
H  -3.04071  0.11341  4.30122
H  -3.41229 -0.95137  2.93633
C  -2.14902  3.74608  0.18199
H  -3.10475  4.23939  0.13486
C  -0.90848  4.23389  0.37160
H  -0.55300  5.23930  0.52545
C   1.34513  3.32701  0.70435
C   2.28437  3.55571 -0.32355
C   1.87469  3.59923 -1.79241
H   0.92297  3.06777 -1.88268
C   2.87876  2.89055 -2.71757
H   3.83107  3.42873 -2.78142
H   2.47089  2.83001 -3.73177
H   3.08544  1.87347 -2.37288
C   1.64937  5.05459 -2.25315
H   0.87907  5.55290 -1.65657
H   1.33109  5.07910 -3.30112
H   2.57175  5.64015 -2.16663
C   3.61312  3.79160  0.05065
H   4.35974  3.96902 -0.71651
C   3.99173  3.80791  1.39052
H   5.02836  3.99320  1.65841
C   3.04234  3.60145  2.38749
H   3.34460  3.63668  3.42995
C   0.66870  3.22232  3.18858
H  -0.28046  2.92773  2.73595
C   1.03539  2.12499  4.20227
H   1.11461  1.15531  3.70531
H   0.25654  2.05276  4.96970
H   1.98056  2.33650  4.71462
C   0.44990  4.57628  3.89514
H   1.36678  4.92196  4.38557
H  -0.32640  4.48544  4.66266
H   0.13715  5.35303  3.18980
